# Supplementary material for: Targeted metabolomics shows plasticity in the evolution of signaling lipids and uncovers old and new endocannabinoids in the plant kingdom
Source: Sci Rep. 2017 Jan 25;7:41177. doi: 10.1038/srep41177 (PMC5264637; doi:10.1038/srep41177)
Supplement: Supplementary Dataset 1 [file srep41177-s2.xls]

## Sheet: Information
BLAST sequence alignment of diacylglycerol lipase (DAGL), MAGL (monoacylglycerol lipase) and FAAH (fatty acid amide hydrolase):
Basic Local Alignment Search Tool (BLAST), available online at http://www.ncbi.nlm.nih.gov (National Center for Biotechnology Information), was used as the sequence alignment search engine. For comparison, the deduced amino acid sequences of the ECs-anabolic (i.e. DAGL) and -catabolic (i.e., MAGL and FAAH) enzymes used in previous studies1,2 were investigated with reference to the genomes of 12 s…
For each enzyme, the top hits of the analysis (at least 2) of each individual plant species (if available) were selected and are presented in the Excel data sheet. These top hits were searched within the hits obtained from the homologue enzyme sequences investigated and are included in the repective Excel data sheet. The filters (Excel function) can be used to easily find similarities within plan…
The analyses of all enzymes investigated compared to the genome of the 12 plant species studied show, in general, that the same hits are being identified independent of the sequences of the species blasted. For example, during the analysis of DAGL where 4 sequences were investigated, the same hits were found in Amborella trichopoda (i.e., hypothetical protein AMTR_s00009p00175930 [Amborella trich…
References:
1. McPartland, J. M., Matias, I., Di Marzo, V. & Glass, M. Evolutionary origins of the endocannabinoid system. Gene 370, 64-74 (2006).
2. McPartland, J. M., Norris, R. W. & Kilpatrick, C. W. Coevolution between cannabinoid receptors and endocannabinoid ligands. Gene 397, 126-135 (2007).
3. Bisogno, T. et al. Cloning of the first sn1-DAG lipases points to the spatial and temporal regulation of endocannabinoid signaling in the brain. Journal of Cell Biology 163, 463-468 (2003).

## Sheet: DAGL
Species	BLAST against	Code	GenBank accession No.	Score	Expect	Method	Identities	Positive	Gaps	Database
Arabidopsis thaliana	Human HsDAGLα (NP_006124)	gi|145323748|ref|NP_001077463.1| lipase class 3 family protein [Arabidopsis thaliana]	NP_001077463.1	83.2 bits(204)	5e-16	Compositional matrix adjust.	118/486(24%)	194/486(39%)	92/486(18%)	http://www.ncbi.nlm.nih.gov
Arabidopsis thaliana	Human HsDAGLα (NP_006124)	gi|30679448|ref|NP_172070.2| lipase class 3 family protein [Arabidopsis thaliana]	NP_172070.2	79.0 bits(193)	2e-14	Compositional matrix adjust.	118/490(24%)	196/490(40%)	100/490(20%)	http://www.ncbi.nlm.nih.gov
Arabidopsis thaliana	Human HsDAGLα (NP_006124)	gi|22328699|ref|NP_567482.2| lipase class 3 family protein [Arabidopsis thaliana]	NP_567482.2	77.4 bits(189)	5e-14	Compositional matrix adjust.	59/191(31%)	94/191(49%)	25/191(13%)	http://www.ncbi.nlm.nih.gov
Arabidopsis thaliana	Human HsDAGLβ (NP_631918)	gi|4567316|gb|AAD23727.1| hypothetical protein [Arabidopsis thaliana]	AAD23727.1|	93.6 bits(231)	1e-19	Compositional matrix adjust.	108/448(24%)	191/448(42%)	46/448(10%)	http://www.ncbi.nlm.nih.gov
Arabidopsis thaliana	Human HsDAGLβ (NP_631918)	gi|30679448|ref|NP_172070.2| lipase class 3 family protein [Arabidopsis thaliana]	NP_172070.2	94.0 bits(232)	1e-19	Compositional matrix adjust.	121/489(25%)	189/489(38%)	83/489(16%)	http://www.ncbi.nlm.nih.gov
Arabidopsis thaliana	Human HsDAGLβ (NP_631918)	gi|42569869|ref|NP_181773.2| alpha/beta-Hydrolases superfamily protein [Arabidopsis thaliana]	NP_181773.2	92.4 bits(228)	4e-19	Compositional matrix adjust.	97/386(25%)	168/386(43%)	40/386(10%)	http://www.ncbi.nlm.nih.gov
Arabidopsis thaliana	A. thaliana (NP_172070) (AT1G05790 lipase class 3 family protein)	gi|30679448|ref|NP_172070.2| lipase class 3 family protein [Arabidopsis thaliana]	NP_172070.2	1429 bits(3699)	0	Compositional matrix adjust.	687/687(100%)	687/687(100%)	0/687(0%)	http://www.ncbi.nlm.nih.gov
Arabidopsis thaliana	A. thaliana (NP_172070) (AT1G05790 lipase class 3 family protein)	gi|6850324|gb|AAF29401.1|AC009999_21 Contains similarity to CGI-141 protein from Homo sapiens gb|AF151899. ESTs gb|AI992525, gb|AA042356 come from this gene [Arabidopsis thaliana]	AAF29401.1	1389 bits(3595)	0	Compositional matrix adjust.	686/764(90%)	686/764(89%)	78/764(10%)	http://www.ncbi.nlm.nih.gov
Arabidopsis thaliana	A. thaliana (NP_172070) (AT1G05790 lipase class 3 family protein)	gi|145323748|ref|NP_001077463.1| lipase class 3 family protein [Arabidopsis thaliana]	NP_001077463.1	1074 bits(2777)	0	Compositional matrix adjust.	515/515(100%)	515/515(100%)	0/515(0%)	http://www.ncbi.nlm.nih.gov
Arabidopsis thaliana	Penicillium camemberti (BAA14345)	gi|145362642|ref|NP_974805.2| putative class 3 lipase [Arabidopsis thaliana]	NP_974805.2	83.6 bits(205)	3e-18	Compositional matrix adjust.	69/224(31%)	108/224(48%)	27/224(12%)	http://www.ncbi.nlm.nih.gov
Arabidopsis thaliana	Penicillium camemberti (BAA14345)	gi|42570528|ref|NP_850848.2| putative class 3 lipase [Arabidopsis thaliana]	NP_850848.2	83.6 bits(205)	6e-18	Compositional matrix adjust.	69/224(31%)	108/224(48%)	27/224(12%)	http://www.ncbi.nlm.nih.gov
Arabidopsis thaliana	Penicillium camemberti (BAA14345)	gi|18418946|ref|NP_568366.1| putative class 3 lipase [Arabidopsis thaliana]	NP_568366.1	83.6 bits(205)	6e-18	Compositional matrix adjust.	69/224(31%)	108/224(48%)	27/224(12%)	http://www.ncbi.nlm.nih.gov
Arabidopsis thaliana	Penicillium camemberti (BAA14345)	gi|30679448|ref|NP_172070.2| lipase class 3 family protein [Arabidopsis thaliana]	NP_172070.2	35.4 bits(80)	0.082	Compositional matrix adjust.	16/35(46%)	24/35(68%)	1/35(2%)	http://www.ncbi.nlm.nih.gov
Amborella trichopoda	Human HsDAGLα (NP_006124)	gi|769814008|ref|XP_011622761.1| PREDICTED: uncharacterized protein LOC18432544 [Amborella trichopoda]	XP_011622761.1	76.6 bits(187)	5e-14	Compositional matrix adjust.	60/198(30%)	93/198(46%)	26/198(13%)	http://www.ncbi.nlm.nih.gov
Amborella trichopoda	Human HsDAGLα (NP_006124)	gi|548844810|gb|ERN04384.1| hypothetical protein AMTR_s00147p00093320 [Amborella trichopoda]	ERN04384.1	75.9 bits(185)	5e-14	Compositional matrix adjust.	57/173(33%)	85/173(49%)	25/173(14%)	http://www.ncbi.nlm.nih.gov
Amborella trichopoda	Human HsDAGLα (NP_006124)	gi|548832123|gb|ERM94919.1| hypothetical protein AMTR_s00009p00175930 [Amborella trichopoda]	ERM94919.1	64.3 bits(155)	2e-10	Compositional matrix adjust.	59/220(27%)	99/220(45%)	28/220(12%)	http://www.ncbi.nlm.nih.gov
Amborella trichopoda	Human HsDAGLβ (NP_631918)	gi|769824754|ref|XP_011625874.1| PREDICTED: uncharacterized protein LOC18422810 [Amborella trichopoda]	XP_011625874.1	77.8 bits(190)	8e-15	Compositional matrix adjust.	55/168(33%)	88/168(52%)	18/168(10%)	http://www.ncbi.nlm.nih.gov
Amborella trichopoda	Human HsDAGLβ (NP_631918)	gi|548832123|gb|ERM94919.1| hypothetical protein AMTR_s00009p00175930 [Amborella trichopoda]	ERM94919.1	77.4 bits(189)	1e-14	Compositional matrix adjust.	55/168(33%)	88/168(52%)	18/168(10%)	http://www.ncbi.nlm.nih.gov
Amborella trichopoda	Human HsDAGLβ (NP_631918)	gi|548844810|gb|ERN04384.1| hypothetical protein AMTR_s00147p00093320 [Amborella trichopoda]	ERN04384.1	68.2 bits(165)	7e-12	Compositional matrix adjust.	52/167(31%)	83/167(49%)	18/167(10%)	http://www.ncbi.nlm.nih.gov
Amborella trichopoda	Human HsDAGLβ (NP_631918)	gi|769814008|ref|XP_011622761.1| PREDICTED: uncharacterized protein LOC18432544 [Amborella trichopoda]	XP_011622761.1	67.8 bits(164)	1e-11	Compositional matrix adjust.	57/195(29%)	91/195(46%)	18/195(9%)	http://www.ncbi.nlm.nih.gov
Amborella trichopoda	A. thaliana (NP_172070) (AT1G05790 lipase class 3 family protein)	gi|769807853|ref|XP_011624771.1| PREDICTED: uncharacterized protein LOC18437972 isoform X3 [Amborella trichopoda]	XP_011624771.1	576 bits(1484)	0	Compositional matrix adjust.	347/816(43%)	454/816(55%)	134/816(16%)	http://www.ncbi.nlm.nih.gov
Amborella trichopoda	A. thaliana (NP_172070) (AT1G05790 lipase class 3 family protein)	gi|586718029|ref|XP_006848231.1| PREDICTED: uncharacterized protein LOC18437972 isoform X2 [Amborella trichopoda]	XP_006848231.1	484 bits(1246)	5e-159	Compositional matrix adjust.	284/616(46%)	361/616(58%)	91/616(14%)	http://www.ncbi.nlm.nih.gov
Amborella trichopoda	A. thaliana (NP_172070) (AT1G05790 lipase class 3 family protein)	gi|769807850|ref|XP_011624770.1| PREDICTED: uncharacterized protein LOC18437972 isoform X1 [Amborella trichopoda]	XP_011624770.1	484 bits(1247)	1e-158	Compositional matrix adjust.	284/616(46%)	361/616(58%)	91/616(14%)	http://www.ncbi.nlm.nih.gov
Amborella trichopoda	A. thaliana (NP_172070) (AT1G05790 lipase class 3 family protein)	gi|769824754|ref|XP_011625874.1| PREDICTED: uncharacterized protein LOC18422810 [Amborella trichopoda]	XP_011625874.1	75.5 bits(184)	3e-14	Compositional matrix adjust.	95/375(25%)	155/375(41%)	85/375(22%)	http://www.ncbi.nlm.nih.gov
Amborella trichopoda	A. thaliana (NP_172070) (AT1G05790 lipase class 3 family protein)	gi|548832123|gb|ERM94919.1| hypothetical protein AMTR_s00009p00175930 [Amborella trichopoda]	ERM94919.1	75.5 bits(184)	4e-14	Compositional matrix adjust.	95/375(25%)	155/375(41%)	85/375(22%)	http://www.ncbi.nlm.nih.gov
Amborella trichopoda	A. thaliana (NP_172070) (AT1G05790 lipase class 3 family protein)	gi|548844810|gb|ERN04384.1| hypothetical protein AMTR_s00147p00093320 [Amborella trichopoda]	ERN04384.1	60.5 bits(145)	2e-09	Compositional matrix adjust.	49/170(29%)	78/170(45%)	25/170(14%)	http://www.ncbi.nlm.nih.gov
Amborella trichopoda	A. thaliana (NP_172070) (AT1G05790 lipase class 3 family protein)	gi|769814008|ref|XP_011622761.1| PREDICTED: uncharacterized protein LOC18432544 [Amborella trichopoda]	XP_011622761.1	60.5 bits(145)	2e-09	Compositional matrix adjust.	49/170(29%)	78/170(45%)	25/170(14%)	http://www.ncbi.nlm.nih.gov
Amborella trichopoda	Penicillium camemberti (BAA14345)	gi|769798764|ref|XP_011627419.1| PREDICTED: lipase isoform X2 [Amborella trichopoda]	XP_011627419.1	73.6 bits(179)	6e-15	Compositional matrix adjust.	52/187(28%)	94/187(50%)	15/187(8%)	http://www.ncbi.nlm.nih.gov
Amborella trichopoda	Penicillium camemberti (BAA14345)	gi|586766071|ref|XP_006855451.1| PREDICTED: lipase isoform X1 [Amborella trichopoda]	XP_006855451.1	73.9 bits(180)	8e-15	Compositional matrix adjust.	65/248(26%)	116/248(46%)	35/248(14%)	http://www.ncbi.nlm.nih.gov
Amborella trichopoda	Penicillium camemberti (BAA14345)	gi|548860695|gb|ERN18228.1| hypothetical protein AMTR_s00055p00051670 [Amborella trichopoda]	ERN18228.1	58.2 bits(139)	1e-09	Compositional matrix adjust.	50/180(28%)	79/180(43%)	36/180(20%)	http://www.ncbi.nlm.nih.gov
Amborella trichopoda	Penicillium camemberti (BAA14345)	gi|769820051|ref|XP_011620875.1| PREDICTED: uncharacterized protein LOC18427461 [Amborella trichopoda]	XP_011620875.1	52.4 bits(124)	2e-07	Compositional matrix adjust.	46/181(25%)	78/181(43%)	36/181(19%)	http://www.ncbi.nlm.nih.gov
Amborella trichopoda	Penicillium camemberti (BAA14345)	gi|548832123|gb|ERM94919.1| hypothetical protein AMTR_s00009p00175930 [Amborella trichopoda]	ERM94919.1	49.3 bits(116)	2e-06	Compositional matrix adjust.	30/105(29%)	49/105(46%)	0/105(0%)	http://www.ncbi.nlm.nih.gov
Cannabis sativa	Human HsDAGLα (NP_006124)	gi|1016880321|ref|YP_009243661.1| NADH dehydrogenase subunit 5 (mitochondrion) [Cannabis sativa]	YP_009243661.1	28.5 bits(62)	0.24	Compositional matrix adjust.	14/57(25%)	29/57(50%)	3/57(5%)	http://www.ncbi.nlm.nih.gov
Cannabis sativa	Human HsDAGLα (NP_006124)	gi|814071899|ref|YP_009123103.1| cytochrome b6/f complex subunit IV (chloroplast) [Cannabis sativa]	YP_009123103.1	23.9 bits(50)	4.8	Composition-based stats.	10/24(42%)	14/24(58%)	0/24(0%)	http://www.ncbi.nlm.nih.gov
Cannabis sativa	Human HsDAGLβ (NP_631918)	gi|814071911|ref|YP_009123115.1| hypothetical chloroplast RF21 (chloroplast) [Cannabis sativa]	YP_009123115.1	25.8 bits(55)	1.2	Composition-based stats.	39/165(24%)	62/165(37%)	41/165(24%)	http://www.ncbi.nlm.nih.gov
Cannabis sativa	A. thaliana (NP_172070) (AT1G05790 lipase class 3 family protein)	gi|1006592016|gb|AMQ48631.1| THCA synthase [Cannabis sativa]	AMQ48631.1	25.0 bits(53	2	Compositional matrix adjust.	26/111(23%)	45/111(40%)	18/111(16%)	http://www.ncbi.nlm.nih.gov
Cannabis sativa	A. thaliana (NP_172070) (AT1G05790 lipase class 3 family protein)	gi|384598985|gb|AFI24253.1| tetrahydrocannabinolic acid synthase [Cannabis sativa]	AFI24253.1	24.6 bits(52)	2.2	Compositional matrix adjust.	26/111(23%)	45/111(40%)	18/111(16%)	http://www.ncbi.nlm.nih.gov
Cannabis sativa	Penicillium camemberti (BAA14345)	gi|814071901|ref|YP_009123105.1| ribosomal protein S11 (chloroplast) [Cannabis sativa]	YP_009123105.1	25.0 bits(53)	0.47	Compositional matrix adjust.	31/109(28%)	42/109(38%)	24/109(22%)	http://www.ncbi.nlm.nih.gov
Cannabis sativa	Penicillium camemberti (BAA14345)	gi|1016880330|ref|YP_009243660.1| ribosomal protein S4 (mitochondrion) [Cannabis sativa]	YP_009243660.1	22.7 bits(47)	3.8	Compositional matrix adjust.	11/23(48%)	14/23(60%)	1/23(4%)	http://www.ncbi.nlm.nih.gov
Sorghum bicolor	Human HsDAGLα (NP_006124)	gi|242063270|ref|XP_002452924.1| hypothetical protein SORBIDRAFT_04g035000 [Sorghum bicolor]	XP_002452924.1	78.6 bits(192)	2e-14	Compositional matrix adjust.	59/188(31%)	90/188(47%)	25/188(13%)	http://www.ncbi.nlm.nih.gov
Sorghum bicolor	Human HsDAGLα (NP_006124)	gi|242052765|ref|XP_002455528.1| hypothetical protein SORBIDRAFT_03g012710 [Sorghum bicolor]	XP_002455528.1	75.9 bits(185)	1e-13	Compositional matrix adjust.	56/164(34%)	83/164(50%)	17/164(10%)	http://www.ncbi.nlm.nih.gov
Sorghum bicolor	Human HsDAGLα (NP_006124)	gi|242048540|ref|XP_002462016.1| hypothetical protein SORBIDRAFT_02g012610 [Sorghum bicolor]	XP_002462016.1	70.5 bits(171)	5e-12	Compositional matrix adjust.	85/354(24%)	154/354(43%)	54/354(15%)	http://www.ncbi.nlm.nih.gov
Sorghum bicolor	Human HsDAGLβ (NP_631918)	gi|242063270|ref|XP_002452924.1| hypothetical protein SORBIDRAFT_04g035000 [Sorghum bicolor] >gi|241932755|gb|EES05900.1| hypothetical protein SORBI_004G319300 [Sorghum bicolor]	XP_002452924.1	86.3 bits(212)	3e-17	Compositional matrix adjust.	59/193(31%)	100/193(51%)	14/193(7%)	http://www.ncbi.nlm.nih.gov
Sorghum bicolor	Human HsDAGLβ (NP_631918)	gi|992276653|gb|KXG35150.1| hypothetical protein SORBI_002G139100 [Sorghum bicolor]	KXG35150.1	81.3 bits(199)	6e-16	Compositional matrix adjust.	56/185(30%)	94/185(50%)	14/185(7%)	http://www.ncbi.nlm.nih.gov
Sorghum bicolor	Human HsDAGLβ (NP_631918)	gi|992276652|gb|KXG35149.1| hypothetical protein SORBI_002G139100 [Sorghum bicolor]	KXG35149.1	80.9 bits(198)	1e-15	Compositional matrix adjust.	56/185(30%)	94/185(50%)	14/185(7%)	http://www.ncbi.nlm.nih.gov
Sorghum bicolor	Human HsDAGLβ (NP_631918)	gi|242052765|ref|XP_002455528.1| hypothetical protein SORBIDRAFT_03g012710 [Sorghum bicolor]	XP_002455528.1	77.8 bits(190)	1e-14	Compositional matrix adjust.	59/192(31%)	95/192(49%)	26/192(13%)	http://www.ncbi.nlm.nih.gov
Sorghum bicolor	Human HsDAGLβ (NP_631918)	gi|242048540|ref|XP_002462016.1| hypothetical protein SORBIDRAFT_02g012610 [Sorghum bicolor]	XP_002462016.1	77.4 bits(189)	2e-14	Compositional matrix adjust.	57/191(30%)	96/191(50%)	20/191(10%)	http://www.ncbi.nlm.nih.gov
Sorghum bicolor	A. thaliana (NP_172070) (AT1G05790 lipase class 3 family protein)	gi|992164685|gb|KXG26602.1| hypothetical protein SORBI_006G128100 [Sorghum bicolor]	KXG26602.1	579 bits(1493)	0	Compositional matrix adjust.	334/704(47%)	437/704(62%)	89/704(12%)	http://www.ncbi.nlm.nih.gov
Sorghum bicolor	A. thaliana (NP_172070) (AT1G05790 lipase class 3 family protein)	gi|992164686|gb|KXG26603.1| hypothetical protein SORBI_006G128100 [Sorghum bicolor]	KXG26603.1|	578 bits(1491)	0	Compositional matrix adjust.	334/704(47%)	432/704(61%)	87/704(12%)	http://www.ncbi.nlm.nih.gov
Sorghum bicolor	A. thaliana (NP_172070) (AT1G05790 lipase class 3 family protein)	gi|242073530|ref|XP_002446701.1| hypothetical protein SORBIDRAFT_06g020820 [Sorghum bicolor]	XP_002446701.1	578 bits(1490)	0	Compositional matrix adjust.	334/704(47%)	432/704(61%)	87/704(12%)	http://www.ncbi.nlm.nih.gov
Sorghum bicolor	A. thaliana (NP_172070) (AT1G05790 lipase class 3 family protein)	gi|242055289|ref|XP_002456790.1| hypothetical protein SORBIDRAFT_03g042830 [Sorghum bicolor]	XP_002456790.1	392 bits(1006)	3e-126	Compositional matrix adjust.	217/497(44%)	300/497(60%)	66/497(13%)	http://www.ncbi.nlm.nih.gov
Sorghum bicolor	A. thaliana (NP_172070) (AT1G05790 lipase class 3 family protein)	gi|992273962|gb|KXG33921.1| hypothetical protein SORBI_003G3908001 [Sorghum bicolor]	KXG33921.1	296 bits(759)	3e-92	Compositional matrix adjust.	148/281(53%)	200/281(71%)	9/281(3%)	http://www.ncbi.nlm.nih.gov
Sorghum bicolor	A. thaliana (NP_172070) (AT1G05790 lipase class 3 family protein)	gi|992273961|gb|KXG33920.1| hypothetical protein SORBI_003G3908002 [Sorghum bicolor]	KXG33920.1	156 bits(394)	2e-42	Compositional matrix adjust.	85/206(41%)	117/206(56%)	36/206(17%)	http://www.ncbi.nlm.nih.gov
Sorghum bicolor	A. thaliana (NP_172070) (AT1G05790 lipase class 3 family protein)	gi|242048540|ref|XP_002462016.1| hypothetical protein SORBIDRAFT_02g012610 [Sorghum bicolor]	XP_002462016.1	71.2 bits(173)	1e-12	Compositional matrix adjust.	53/190(28%)	88/190(46%)	33/190(17%)	http://www.ncbi.nlm.nih.gov
Sorghum bicolor	A. thaliana (NP_172070) (AT1G05790 lipase class 3 family protein)	gi|992276652|gb|KXG35149.1| hypothetical protein SORBI_002G139100 [Sorghum bicolor]	KXG35149.1	69.7 bits(169)	5e-12	Compositional matrix adjust.	50/190(26%)	85/190(44%)	39/190(20%)	http://www.ncbi.nlm.nih.gov
Sorghum bicolor	A. thaliana (NP_172070) (AT1G05790 lipase class 3 family protein)	gi|992276653|gb|KXG35150.1| hypothetical protein SORBI_002G139100 [Sorghum bicolor]	KXG35150.1	68.9 bits(167)	6e-12	Compositional matrix adjust.	77/370(21%)	152/370(41%)	88/370(23%)	http://www.ncbi.nlm.nih.gov
Sorghum bicolor	A. thaliana (NP_172070) (AT1G05790 lipase class 3 family protein)	gi|242052765|ref|XP_002455528.1| hypothetical protein SORBIDRAFT_03g012710 [Sorghum bicolor]	XP_002455528.1	64.7 bits(156)	2e-10	Compositional matrix adjust.	58/197(29%)	86/197(43%)	41/197(20%)	http://www.ncbi.nlm.nih.gov
Sorghum bicolor	Penicillium camemberti (BAA14345)	gi|992281340|gb|KXG39387.1| hypothetical protein SORBI_001G373200 [Sorghum bicolor]	KXG39387.1	87.4 bits(215)	2e-21	Compositional matrix adjust.	68/220(31%)	104/220(47%)	22/220(10%)	http://www.ncbi.nlm.nih.gov
Sorghum bicolor	Penicillium camemberti (BAA14345)	gi|992281341|gb|KXG39388.1| hypothetical protein SORBI_001G373200 [Sorghum bicolor]	KXG39388.1	87.4 bits(215)	2e-21	Compositional matrix adjust.	68/220(31%)	105/220(47%)	22/220(10%)	http://www.ncbi.nlm.nih.gov
Sorghum bicolor	Penicillium camemberti (BAA14345)	gi|242069305|ref|XP_002449929.1| hypothetical protein SORBIDRAFT_05g025890 [Sorghum bicolor] >gi|241935772|gb|EES08917.1| hypothetical protein SORBI_005G203800 [Sorghum bicolor]	XP_002449929.1	85.9 bits(211)	8e-21	Compositional matrix adjust.	73/242(30%)	112/242(46%)	30/242(12%)	http://www.ncbi.nlm.nih.gov
Sorghum bicolor	Penicillium camemberti (BAA14345)	gi|242046852|ref|XP_002461172.1| hypothetical protein SORBIDRAFT_02g042310 [Sorghum bicolor]	|XP_002461172.1	79.0 bits(193)	2e-18	Compositional matrix adjust.	60/186(32%)	93/186(50%)	22/186(11%)	http://www.ncbi.nlm.nih.gov
Sorghum bicolor	Penicillium camemberti (BAA14345)	gi|242059831|ref|XP_002459061.1| hypothetical protein SORBIDRAFT_03g045220 [Sorghum bicolor]	XP_002459061.1	77.0 bits(188)	7e-18	Compositional matrix adjust.	53/186(28%)	90/186(48%)	15/186(8%)	http://www.ncbi.nlm.nih.gov
Theobroma cacao	Human HsDAGLα (NP_006124)	gi|590661434|ref|XP_007035672.1| Mono-/di-acylglycerol lipase [Theobroma cacao]	XP_007035672.1	78.6 bits(192)	1e-14	Compositional matrix adjust.	60/173(35%)	87/173(50%)	25/173(14%)	http://www.ncbi.nlm.nih.gov
Theobroma cacao	Human HsDAGLα (NP_006124)	gi|590620899|ref|XP_007024659.1| Mono-/di-acylglycerol lipase isoform 1 [Theobroma cacao]	XP_007024659.1	77.4 bits(189)	3e-14	Compositional matrix adjust.	62/198(31%)	95/198(47%)	26/198(13%)	http://www.ncbi.nlm.nih.gov
Theobroma cacao	Human HsDAGLα (NP_006124)	gi|590716045|ref|XP_007050343.1| Alpha/beta-Hydrolases superfamily protein [Theobroma cacao]	XP_007050343.1	72.8 bits(177)	7e-13	Compositional matrix adjust.	89/359(25%)	151/359(42%)	82/359(22%)	http://www.ncbi.nlm.nih.gov
Theobroma cacao	Human HsDAGLα (NP_006124)	gi|590655479|ref|XP_007033999.1| T20M3.5 protein, putative [Theobroma cacao]	XP_007033999.1	67.4 bits(163)	4e-11	Compositional matrix adjust.	56/206(27%)	89/206(43%)	32/206(15%)	http://www.ncbi.nlm.nih.gov
Theobroma cacao	Human HsDAGLα (NP_006124)	gi|590620903|ref|XP_007024660.1| Mono-/di-acylglycerol lipase isoform 2, partial [Theobroma cacao]	XP_007024660.1	55.1 bits(131)	2e-07	Compositional matrix adjust.	28/76(37%)	45/76(59%)	3/76(3%)	http://www.ncbi.nlm.nih.gov
Theobroma cacao	Human HsDAGLβ (NP_631918)	gi|590716045|ref|XP_007050343.1| Alpha/beta-Hydrolases superfamily protein [Theobroma cacao]	XP_007050343.1	81.3 bits(199)	1e-15	Compositional matrix adjust.	79/326(24%)	145/326(44%)	46/326(14%)	http://www.ncbi.nlm.nih.gov
Theobroma cacao	Human HsDAGLβ (NP_631918)	gi|590655479|ref|XP_007033999.1| T20M3.5 protein, putative [Theobroma cacao]	XP_007033999.1	79.7 bits(195)	4e-15	Compositional matrix adjust.	110/482(23%)	184/482(38%)	98/482(20%)	http://www.ncbi.nlm.nih.gov
Theobroma cacao	Human HsDAGLβ (NP_631918)	gi|590620899|ref|XP_007024659.1| Mono-/di-acylglycerol lipase isoform 1 [Theobroma cacao]	XP_007024659.1	73.9 bits(180)	2e-13	Compositional matrix adjust.	56/195(29%)	91/195(46%)	18/195(9%)	http://www.ncbi.nlm.nih.gov
Theobroma cacao	Human HsDAGLβ (NP_631918)	gi|590661434|ref|XP_007035672.1| Mono-/di-acylglycerol lipase [Theobroma cacao]	XP_007035672.1	72.8 bits(177)	4e-13	Compositional matrix adjust.	55/195(28%)	95/195(48%)	18/195(9%)	http://www.ncbi.nlm.nih.gov
Theobroma cacao	Human HsDAGLβ (NP_631918)	gi|590672847|ref|XP_007038726.1| Alpha/beta-Hydrolases superfamily protein isoform 2 [Theobroma cacao]	XP_007038726.1	55.8 bits(133)	6e-08	Compositional matrix adjust.	50/168(30%)	78/168(46%)	32/168(19%)	http://www.ncbi.nlm.nih.gov
Theobroma cacao	A. thaliana (NP_172070) (AT1G05790 lipase class 3 family protein)	gi|590655479|ref|XP_007033999.1| T20M3.5 protein, putative [Theobroma cacao]	XP_007033999.1	731 bits(1888)	0	Compositional matrix adjust.	389/744(52%)	503/744(67%)	74/744(9%)	http://www.ncbi.nlm.nih.gov
Theobroma cacao	A. thaliana (NP_172070) (AT1G05790 lipase class 3 family protein)	gi|590716045|ref|XP_007050343.1| Alpha/beta-Hydrolases superfamily protein [Theobroma cacao]	XP_007050343.1	82.0 bits(201)	5e-16	Compositional matrix adjust.	96/379(25%)	158/379(41%)	92/379(24%)	http://www.ncbi.nlm.nih.gov
Theobroma cacao	A. thaliana (NP_172070) (AT1G05790 lipase class 3 family protein)	gi|590661434|ref|XP_007035672.1| Mono-/di-acylglycerol lipase [Theobroma cacao]	XP_007035672.1	60.1 bits(144)	4e-09	Compositional matrix adjust.	50/182(27%)	84/182(46%)	25/182(13%)	http://www.ncbi.nlm.nih.gov
Theobroma cacao	A. thaliana (NP_172070) (AT1G05790 lipase class 3 family protein)	gi|590620899|ref|XP_007024659.1| Mono-/di-acylglycerol lipase isoform 1 [Theobroma cacao]	XP_007024659.1	59.3 bits(142)	8e-09	Compositional matrix adjust.	48/183(26%)	84/183(45%)	25/183(13%)	http://www.ncbi.nlm.nih.gov
Theobroma cacao	A. thaliana (NP_172070) (AT1G05790 lipase class 3 family protein)	gi|590620903|ref|XP_007024660.1| Mono-/di-acylglycerol lipase isoform 2, partial [Theobroma cacao]	XP_007024660.1	39.7 bits(91)	0.007	Compositional matrix adjust.	22/73(30%)	37/73(50%)	2/73(2%)	http://www.ncbi.nlm.nih.gov
Theobroma cacao	Penicillium camemberti (BAA14345)	gi|590623832|ref|XP_007025431.1| Alpha/beta-Hydrolases superfamily protein [Theobroma cacao]	XP_007025431.1	76.3 bits(186)	2e-15	Compositional matrix adjust.	64/198(32%)	98/198(49%)	38/198(19%)	http://www.ncbi.nlm.nih.gov
Theobroma cacao	Penicillium camemberti (BAA14345)	gi|590660816|ref|XP_007035500.1| Alpha/beta-Hydrolases superfamily protein [Theobroma cacao]	XP_007035500.1	74.3 bits(181)	7e-15	Compositional matrix adjust.	54/187(29%)	93/187(49%)	15/187(8%)	http://www.ncbi.nlm.nih.gov
Theobroma cacao	Penicillium camemberti (BAA14345)	gi|590580622|ref|XP_007014120.1| Alpha/beta-Hydrolases superfamily protein [Theobroma cacao]	XP_007014120.1	63.5 bits(153)	4e-11	Compositional matrix adjust.	61/210(29%)	94/210(44%)	37/210(17%)	http://www.ncbi.nlm.nih.gov
Theobroma cacao	Penicillium camemberti (BAA14345)	gi|590716045|ref|XP_007050343.1| Alpha/beta-Hydrolases superfamily protein [Theobroma cacao]	XP_007050343.1	42.7 bits(99)	0.0003	Compositional matrix adjust.	26/105(25%)	48/105(45%)	0/105(0%)	http://www.ncbi.nlm.nih.gov
Theobroma cacao	Penicillium camemberti (BAA14345)	gi|590620899|ref|XP_007024659.1| Mono-/di-acylglycerol lipase isoform 1 [Theobroma cacao]	XP_007024659.1	39.7 bits(91)	0.003	Compositional matrix adjust.	32/110(29%)	51/110(46%)	10/110(9%)	http://www.ncbi.nlm.nih.gov
Zea mays	Human HsDAGLα (NP_006124)	gi|670410419|ref|XP_008646351.1| PREDICTED: uncharacterized protein LOC103627819 [Zea mays]	XP_008646351.1	77.8 bits(190)	5e-14	Compositional matrix adjust.	58/191(30%)	91/191(47%)	25/191(13%)	http://www.ncbi.nlm.nih.gov
Zea mays	Human HsDAGLα (NP_006124)	gi|308081947|ref|NP_001182883.1| putative lipase class 3 family protein precursor [Zea mays]	NP_001182883.1	76.6 bits(187)	1e-13	Compositional matrix adjust.	57/170(34%)	85/170(50%)	29/170(17%)	http://www.ncbi.nlm.nih.gov
Zea mays	Human HsDAGLα (NP_006124)	gi|670446213|ref|XP_008663343.1| PREDICTED: sn1-specific diacylglycerol lipase beta-like isoform X3 [Zea mays]	XP_008663343.1	73.9 bits(180)	9e-13	Compositional matrix adjust.	59/197(30%)	92/197(46%)	29/197(14%)	http://www.ncbi.nlm.nih.gov
Zea mays	Human HsDAGLα (NP_006124)	gi|670446209|ref|XP_008663341.1| PREDICTED: sn1-specific diacylglycerol lipase beta-like isoform X1 [Zea mays]	XP_008663341.1	73.6 bits(179)	1e-12	Compositional matrix adjust.	59/197(30%)	92/197(46%)	29/197(14%)	http://www.ncbi.nlm.nih.gov
Zea mays	Human HsDAGLα (NP_006124)	gi|670446215|ref|XP_008663344.1| PREDICTED: sn1-specific diacylglycerol lipase beta-like isoform X4 [Zea mays]	XP_008663344.1	73.6 bits(179)	1e-12	Compositional matrix adjust.	59/193(31%)	90/193(46%)	29/193(15%)	http://www.ncbi.nlm.nih.gov
Zea mays	Human HsDAGLβ (NP_631918)	gi|670410419|ref|XP_008646351.1| PREDICTED: uncharacterized protein LOC103627819 [Zea mays]	XP_008646351.1	86.7 bits(213)	4e-17	Compositional matrix adjust.	59/192(31%)	100/192(52%)	12/192(6%)	http://www.ncbi.nlm.nih.gov
Zea mays	Human HsDAGLβ (NP_631918)	gi|670378086|ref|XP_008670030.1| PREDICTED: sn1-specific diacylglycerol lipase beta-like [Zea mays]	XP_008670030.1	82.0 bits(201)	1e-15	Compositional matrix adjust.	57/185(31%)	94/185(50%)	14/185(7%)	http://www.ncbi.nlm.nih.gov
Zea mays	Human HsDAGLβ (NP_631918)	gi|413941981|gb|AFW74630.1| hypothetical protein ZEAMMB73_627098 [Zea mays]	AFW74630.1	78.6 bits(192)	9e-15	Compositional matrix adjust.	58/191(30%)	96/191(50%)	20/191(10%)	http://www.ncbi.nlm.nih.gov
Zea mays	Human HsDAGLβ (NP_631918)	gi|308081947|ref|NP_001182883.1| putative lipase class 3 family protein precursor [Zea mays]	NP_001182883.1	78.2 bits(191)	2e-14	Compositional matrix adjust.	59/192(31%)	95/192(49%)	26/192(13%)	http://www.ncbi.nlm.nih.gov
Zea mays	Human HsDAGLβ (NP_631918)	gi|413939203|gb|AFW73754.1| putative lipase class 3 family protein [Zea mays]	AFW73754.1	76.6 bits(187)	5e-14	Compositional matrix adjust.	53/185(29%)	89/185(48%)	27/185(14%)	http://www.ncbi.nlm.nih.gov
Zea mays	Human HsDAGLβ (NP_631918)	gi|670446211|ref|XP_008663342.1| PREDICTED: sn1-specific diacylglycerol lipase beta-like isoform X2 [Zea mays]	XP_008663342.1	74.7 bits(182)	2e-13	Compositional matrix adjust.	145/628(23%)	230/628(36%)	150/628(23%)	http://www.ncbi.nlm.nih.gov
Zea mays	Human HsDAGLβ (NP_631918)	gi|670446209|ref|XP_008663341.1| PREDICTED: sn1-specific diacylglycerol lipase beta-like isoform X1 [Zea mays]	XP_008663341.1	73.9 bits(180)	5e-13	Compositional matrix adjust.	144/629(23%)	230/629(36%)	151/629(24%)	http://www.ncbi.nlm.nih.gov
Zea mays	Human HsDAGLβ (NP_631918)	gi|670446213|ref|XP_008663343.1| PREDICTED: sn1-specific diacylglycerol lipase beta-like isoform X3 [Zea mays]	XP_008663343.1	73.9 bits(180)	5e-13	Compositional matrix adjust.	144/629(23%)	230/629(36%)	151/629(24%)	http://www.ncbi.nlm.nih.gov
Zea mays	Human HsDAGLβ (NP_631918)	gi|670446215|ref|XP_008663344.1| PREDICTED: sn1-specific diacylglycerol lipase beta-like isoform X4 [Zea mays]	XP_008663344.1	73.2 bits(178)	9e-13	Compositional matrix adjust.	105/428(25%)	171/428(39%)	73/428(17%)	http://www.ncbi.nlm.nih.gov
Zea mays	Human HsDAGLβ (NP_631918)	gi|670388420|ref|XP_008674695.1| PREDICTED: uncharacterized protein LOC103650882 [Zea mays]	XP_008674695.1	72.4 bits(176)	1e-12	Compositional matrix adjust.	93/379(25%)	158/379(41%)	63/379(16%)	http://www.ncbi.nlm.nih.gov
Zea mays	A. thaliana (NP_172070) (AT1G05790 lipase class 3 family protein)	gi|670446215|ref|XP_008663344.1| PREDICTED: sn1-specific diacylglycerol lipase beta-like isoform X4 [Zea mays]	XP_008663344.1	555 bits(1429)	0	Compositional matrix adjust.	315/702(45%)	410/702(58%)	84/702(11%)	http://www.ncbi.nlm.nih.gov
Zea mays	A. thaliana (NP_172070) (AT1G05790 lipase class 3 family protein)	gi|670446209|ref|XP_008663341.1| PREDICTED: sn1-specific diacylglycerol lipase beta-like isoform X1 [Zea mays]	XP_008663341.1	544 bits(1402)	0	Compositional matrix adjust.	315/712(44%)	410/712(57%)	90/712(12%)	http://www.ncbi.nlm.nih.gov
Zea mays	A. thaliana (NP_172070) (AT1G05790 lipase class 3 family protein)	gi|670446213|ref|XP_008663343.1| PREDICTED: sn1-specific diacylglycerol lipase beta-like isoform X3 [Zea mays]	XP_008663343.1	544 bits(1401)	0	Compositional matrix adjust.	315/712(44%)	410/712(57%)	90/712(12%)	http://www.ncbi.nlm.nih.gov
Zea mays	A. thaliana (NP_172070) (AT1G05790 lipase class 3 family protein)	gi|670446211|ref|XP_008663342.1| PREDICTED: sn1-specific diacylglycerol lipase beta-like isoform X2 [Zea mays]	XP_008663342.1	543 bits(1398)	0	Compositional matrix adjust.	314/711(44%)	408/711(57%)	89/711(12%)	http://www.ncbi.nlm.nih.gov
Zea mays	A. thaliana (NP_172070) (AT1G05790 lipase class 3 family protein)	gi|670388420|ref|XP_008674695.1| PREDICTED: uncharacterized protein LOC103650882 [Zea mays]	XP_008674695.1	535 bits(1379)	7e-179	Compositional matrix adjust.	304/732(42%)	422/732(57%)	123/732(16%)	http://www.ncbi.nlm.nih.gov
Zea mays	Penicillium camemberti (BAA14345)	gi|413920298|gb|AFW60230.1| lipase [Zea mays]	AFW60230.1	88.6 bits(218)	2e-19	: Compositional matrix adjust.	75/242(31%)	111/242(45%)	30/242(12%)	http://www.ncbi.nlm.nih.gov
Zea mays	Penicillium camemberti (BAA14345)	gi|226528800|ref|NP_001150612.1| lipase precursor [Zea mays]	NP_001150612.1	88.6 bits(218)	2e-19	Compositional matrix adjust.	75/242(31%)	111/242(45%)	30/242(12%)	http://www.ncbi.nlm.nih.gov
Zea mays	Penicillium camemberti (BAA14345)	gi|414888033|tpg|DAA64047.1| TPA: hypothetical protein ZEAMMB73_984388 [Zea mays]	DAA64047.1	84.0 bits(206)	7e-18	Compositional matrix adjust.	73/238(31%)	114/238(47%)	26/238(10%)	http://www.ncbi.nlm.nih.gov
Zea mays	Penicillium camemberti (BAA14345)	gi|670446211|ref|XP_008663342.1| PREDICTED: sn1-specific diacylglycerol lipase beta-like isoform X2 [Zea mays]	XP_008663342.1	38.5 bits(88)	0.014	Compositional matrix adjust.	20/35(57%)	25/35(71%)	1/35(2%)	http://www.ncbi.nlm.nih.gov
Zea mays	Penicillium camemberti (BAA14345)	gi|670446209|ref|XP_008663341.1| PREDICTED: sn1-specific diacylglycerol lipase beta-like isoform X1 [Zea mays]	XP_008663341.1	38.5 bits(88)	0.014	Compositional matrix adjust.	20/35(57%)	25/35(71%)	1/35(2%)	http://www.ncbi.nlm.nih.gov
Zea mays	Penicillium camemberti (BAA14345)	gi|670446213|ref|XP_008663343.1| PREDICTED: sn1-specific diacylglycerol lipase beta-like isoform X3 [Zea mays]	XP_008663343.1	38.5 bits(88)	0.015	Compositional matrix adjust.	20/35(57%)	25/35(71%)	1/35(2%)	http://www.ncbi.nlm.nih.gov
Zea mays	Penicillium camemberti (BAA14345)	gi|670446215|ref|XP_008663344.1| PREDICTED: sn1-specific diacylglycerol lipase beta-like isoform X4 [Zea mays]	XP_008663344.1	38.5 bits(88)	0.015	Compositional matrix adjust.	20/35(57%)	25/35(71%)	1/35(2%)	http://www.ncbi.nlm.nih.gov
Picea	Human HsDAGLα (NP_006124)	gi|148907047|gb|ABR16667.1| unknown [Picea sitchensis]	ABR16667.1	35.0 bits(79)	0.09	Compositional matrix adjust.	33/111(30%)	47/111(42%)	17/111(15%)	http://www.ncbi.nlm.nih.gov
Picea	Human HsDAGLα (NP_006124)	gi|116787900|gb|ABK24685.1| unknown [Picea sitchensis]	ABK24685.1	32.3 bits(72)	0.6	Compositional matrix adjust.	52/212(25%)	88/212(41%)	32/212(15%)	http://www.ncbi.nlm.nih.gov
Picea	Human HsDAGLβ (NP_631918)	gi|148909248|gb|ABR17724.1| unknown [Picea sitchensis]	ABR17724.1	33.1 bits(74)	0.21	Compositional matrix adjust.	41/179(23%)	67/179(37%)	30/179(16%)	http://www.ncbi.nlm.nih.gov
Picea	Human HsDAGLβ (NP_631918)	gi|116782867|gb|ABK22697.1| unknown [Picea sitchensis]	ABK22697.1	30.4 bits(67)	1.1	Compositional matrix adjust.	40/179(22%)	66/179(36%)	30/179(16%)	http://www.ncbi.nlm.nih.gov
Picea	A. thaliana (NP_172070) (AT1G05790 lipase class 3 family protein)	gi|116788270|gb|ABK24815.1| unknown [Picea sitchensis]	ABK24815.1	31.2 bits(69)	0.78	Compositional matrix adjust.	19/56(34%)	28/56(50%)	8/56(14%)	http://www.ncbi.nlm.nih.gov
Picea	A. thaliana (NP_172070) (AT1G05790 lipase class 3 family protein)	gi|224285073|gb|ACN40264.1| unknown [Picea sitchensis]	ACN40264.1	30.8 bits(68)	1	Compositional matrix adjust.	17/30(57%)	19/30(63%)	5/30(16%)	http://www.ncbi.nlm.nih.gov
Picea	Penicillium camemberti (BAA14345)	gi|148905924|gb|ABR16123.1| unknown [Picea sitchensis]	ABR16123.1	60.5 bits(145)	1e-10	Compositional matrix adjust.	48/179(27%)	81/179(45%)	38/179(21%)	http://www.ncbi.nlm.nih.gov
Picea	Penicillium camemberti (BAA14345)	gi|148908075|gb|ABR17156.1| unknown [Picea sitchensis]	ABR17156.1	58.2 bits(139)	6e-10	Compositional matrix adjust.	48/172(28%)	78/172(45%)	38/172(22%)	http://www.ncbi.nlm.nih.gov
Pinus	Human HsDAGLα (NP_006124)	gi|758852396|gb|AJP06316.1| Lipase 1 [Pinus tabuliformis]	AJP06316.1	37.7 bits(86)	0.008	Compositional matrix adjust.	42/204(21%)	88/204(43%)	35/204(17%)	http://www.ncbi.nlm.nih.gov
Pinus	Human HsDAGLα (NP_006124)	gi|383174256|gb|AFG70584.1| hypothetical protein CL2125Contig1_01, partial [Pinus taeda]	AFG70584.1	32.3 bits(72)	0.023	Compositional matrix adjust.	16/44(36%)	24/44(54%)	8/44(18%)	http://www.ncbi.nlm.nih.gov
Pinus	Human HsDAGLβ (NP_631918)	gi|383174256|gb|AFG70584.1| hypothetical protein CL2125Contig1_01, partial [Pinus taeda]	AFG70584.1	38.1 bits(87)	0.0004	Compositional matrix adjust.	18/50(36%)	26/50(52%)	8/50(16%)	http://www.ncbi.nlm.nih.gov
Pinus	Human HsDAGLβ (NP_631918)	gi|383173425|gb|AFG70112.1| hypothetical protein 0_7778_01, partial [Pinus taeda]	AFG70112.1	27.3 bits(59)	2.7	Compositional matrix adjust.	22/91(24%)	38/91(41%)	11/91(12%)	http://www.ncbi.nlm.nih.gov
Pinus	A. thaliana (NP_172070) (AT1G05790 lipase class 3 family protein)	gi|383174256|gb|AFG70584.1| hypothetical protein CL2125Contig1_01, partial [Pinus taeda]	AFG70584.1	31.2 bits(69)	0.048	Composition-based stats.	13/23(57%)	16/23(69%)	0/23(0%)	http://www.ncbi.nlm.nih.gov
Pinus	A. thaliana (NP_172070) (AT1G05790 lipase class 3 family protein)	gi|12054894|emb|CAC20842.1| receptor protein kinase [Pinus sylvestris]	CAC20842.1	28.9 bits(63)	2.5	Compositional matrix adjust.	23/79(29%)	37/79(46%)	10/79(12%)	http://www.ncbi.nlm.nih.gov
Pinus	Penicillium camemberti (BAA14345)	gi|383173425|gb|AFG70112.1| hypothetical protein 0_7778_01, partial [Pinus taeda]	AFG70112.1	35.4 bits(80)	0.002	Compositional matrix adjust.	23/73(32%)	35/73(47%)	5/73(6%)	http://www.ncbi.nlm.nih.gov
Pinus	Penicillium camemberti (BAA14345)	gi|115306402|emb|CAK22360.1| L-asparaginase [Pinus sylvestris]	CAK22360.1	33.9 bits(76)	0.019	Compositional matrix adjust.	25/110(23%)	44/110(40%)	20/110(18%)	http://www.ncbi.nlm.nih.gov
Selaginella moellendorffii	Human HsDAGLα (NP_006124)	gi|302805863|ref|XP_002984682.1| hypothetical protein SELMODRAFT_423761 [Selaginella moellendorffii]	XP_002984682.1	81.6 bits(200)	2e-15	Compositional matrix adjust.	67/198(34%)	96/198(48%)	36/198(18%)	http://www.ncbi.nlm.nih.gov
Selaginella moellendorffii	Human HsDAGLα (NP_006124)	gi|302764892|ref|XP_002965867.1| hypothetical protein SELMODRAFT_167667 [Selaginella moellendorffii]	XP_002965867.1	74.7 bits(182)	2e-13	Compositional matrix adjust.	58/194(30%)	98/194(50%)	18/194(9%)	http://www.ncbi.nlm.nih.gov
Selaginella moellendorffii	Human HsDAGLα (NP_006124)	gi|302802720|ref|XP_002983114.1| hypothetical protein SELMODRAFT_268672 [Selaginella moellendorffii]	XP_002983114.1	73.9 bits(180)	3e-13	Compositional matrix adjust.	58/194(30%)	97/194(50%)	18/194(9%)	http://www.ncbi.nlm.nih.gov
Selaginella moellendorffii	Human HsDAGLβ (NP_631918)	gi|302782259|ref|XP_002972903.1| hypothetical protein SELMODRAFT_97906 [Selaginella moellendorffii]	XP_002972903.1	95.5 bits(236)	3e-21	Compositional matrix adjust.	92/320(29%)	146/320(45%)	22/320(6%)	http://www.ncbi.nlm.nih.gov
Selaginella moellendorffii	Human HsDAGLβ (NP_631918)	gi|302812679|ref|XP_002988026.1| hypothetical protein SELMODRAFT_127180 [Selaginella moellendorffii]	XP_002988026.1	93.6 bits(231)	1e-20	Compositional matrix adjust.	92/320(29%)	145/320(45%)	22/320(6%)	http://www.ncbi.nlm.nih.gov
Selaginella moellendorffii	Human HsDAGLβ (NP_631918)	gi|302805863|ref|XP_002984682.1| hypothetical protein SELMODRAFT_423761 [Selaginella moellendorffii]	XP_002984682.1	85.5 bits(210)	5e-17	Compositional matrix adjust.	62/189(33%)	94/189(49%)	24/189(12%)	http://www.ncbi.nlm.nih.gov
Selaginella moellendorffii	A. thaliana (NP_172070) (AT1G05790 lipase class 3 family protein)	gi|302811647|ref|XP_002987512.1| hypothetical protein SELMODRAFT_126236, partial [Selaginella moellendorffii]	XP_002987512.1	424 bits(1091)	2e-140	Compositional matrix adjust.	260/640(41%)	363/640(56%)	73/640(11%)	http://www.ncbi.nlm.nih.gov
Selaginella moellendorffii	A. thaliana (NP_172070) (AT1G05790 lipase class 3 family protein)	gi|302812116|ref|XP_002987746.1| hypothetical protein SELMODRAFT_126601, partial [Selaginella moellendorffii]	XP_002987746.1	408 bits(1049)	3e-134	Compositional matrix adjust.	253/638(40%)	354/638(55%)	84/638(13%)	http://www.ncbi.nlm.nih.gov
Selaginella moellendorffii	A. thaliana (NP_172070) (AT1G05790 lipase class 3 family protein)	gi|302822315|ref|XP_002992816.1| hypothetical protein SELMODRAFT_431001 [Selaginella moellendorffii]	XP_002992816.1	372 bits(954)	3e-118	Compositional matrix adjust.	250/683(37%)	347/683(50%)	127/683(18%)	http://www.ncbi.nlm.nih.gov
Selaginella moellendorffii	A. thaliana (NP_172070) (AT1G05790 lipase class 3 family protein)	gi|302812679|ref|XP_002988026.1| hypothetical protein SELMODRAFT_127180 [Selaginella moellendorffii]	XP_002988026.1	70.5 bits(171)	6e-13	Compositional matrix adjust.	94/372(25%)	151/372(40%)	84/372(22%)	http://www.ncbi.nlm.nih.gov
Selaginella moellendorffii	A. thaliana (NP_172070) (AT1G05790 lipase class 3 family protein)	gi|302782259|ref|XP_002972903.1| hypothetical protein SELMODRAFT_97906 [Selaginella moellendorffii]	XP_002972903.1	70.1 bits(170)	9e-13	Compositional matrix adjust.	92/372(25%)	149/372(40%)	84/372(22%)	http://www.ncbi.nlm.nih.gov
Selaginella moellendorffii	A. thaliana (NP_172070) (AT1G05790 lipase class 3 family protein)	gi|302805863|ref|XP_002984682.1| hypothetical protein SELMODRAFT_423761 [Selaginella moellendorffii]	XP_002984682.1	65.5 bits(158)	8e-11	Compositional matrix adjust.	56/192(29%)	87/192(45%)	47/192(24%)	http://www.ncbi.nlm.nih.gov
Selaginella moellendorffii	Penicillium camemberti (BAA14345)	gi|302773794|ref|XP_002970314.1| hypothetical protein SELMODRAFT_93236, partial [Selaginella moellendorffii]	XP_002970314.1	90.1 bits(222)	7e-21	Compositional matrix adjust.	73/244(30%)	114/244(46%)	28/244(11%)	http://www.ncbi.nlm.nih.gov
Selaginella moellendorffii	Penicillium camemberti (BAA14345)	gi|302821877|ref|XP_002992599.1| hypothetical protein SELMODRAFT_430790 [Selaginella moellendorffii]	XP_002992599.1	80.1 bits(196)	5e-17	Compositional matrix adjust.	68/241(28%)	109/241(45%)	48/241(19%)	http://www.ncbi.nlm.nih.gov
Selaginella moellendorffii	Penicillium camemberti (BAA14345)	gi|302769245|ref|XP_002968042.1| hypothetical protein SELMODRAFT_409084 [Selaginella moellendorffii]	XP_002968042.1|	80.1 bits(196)	5e-17	Compositional matrix adjust.	67/234(29%)	107/234(45%)	44/234(18%)	http://www.ncbi.nlm.nih.gov
Selaginella moellendorffii	Penicillium camemberti (BAA14345)	gi|302805863|ref|XP_002984682.1| hypothetical protein SELMODRAFT_423761 [Selaginella moellendorffii]	XP_002984682.1	54.7 bits(130)	3e-08	Compositional matrix adjust.	45/161(28%)	81/161(50%)	15/161(9%)	http://www.ncbi.nlm.nih.gov
Selaginella moellendorffii	Penicillium camemberti (BAA14345)	gi|302812679|ref|XP_002988026.1| hypothetical protein SELMODRAFT_127180 [Selaginella moellendorffii]	XP_002988026.1	49.7 bits(117)	8e-07	Compositional matrix adjust.	29/104(28%)	52/104(50%)	1/104(0%)	http://www.ncbi.nlm.nih.gov
Selaginella moellendorffii	Penicillium camemberti (BAA14345)	gi|302782259|ref|XP_002972903.1| hypothetical protein SELMODRAFT_97906 [Selaginella moellendorffii]	XP_002972903.1	49.7 bits(117)	9e-07	Compositional matrix adjust.	29/104(28%)	52/104(50%)	1/104(0%)	http://www.ncbi.nlm.nih.gov
Physcomitrella patens	Human HsDAGLα (NP_006124)	gi|168046451|ref|XP_001775687.1| predicted protein [Physcomitrella patens]	XP_001775687.1	88.2 bits(217)	6e-18	Compositional matrix adjust.	114/489(23%)	197/489(40%)	110/489(22%)	http://www.ncbi.nlm.nih.gov
Physcomitrella patens	Human HsDAGLα (NP_006124)	gi|168042933|ref|XP_001773941.1| predicted protein [Physcomitrella patens	XP_001773941.1	82.4 bits(202)	7e-16	Compositional matrix adjust.	67/199(34%)	99/199(49%)	26/199(13%)	http://www.ncbi.nlm.nih.gov
Physcomitrella patens	Human HsDAGLα (NP_006124)	gi|168036372|ref|XP_001770681.1| predicted protein [Physcomitrella patens]	XP_001770681.1	80.5 bits(197)	3e-15	Compositional matrix adjust.	61/175(35%)	87/175(49%)	17/175(9%)	http://www.ncbi.nlm.nih.gov
Physcomitrella patens	Human HsDAGLα (NP_006124)	gi|168003054|ref|XP_001754228.1| predicted protein [Physcomitrella patens]	XP_001754228.1	78.2 bits(191)	1e-14	Compositional matrix adjust.	59/191(31%)	92/191(48%)	32/191(16%)	http://www.ncbi.nlm.nih.gov
Physcomitrella patens	Human HsDAGLβ (NP_631918)	gi|168042933|ref|XP_001773941.1| predicted protein [Physcomitrella patens]	XP_001773941.1	88.6 bits(218)	4e-18	Compositional matrix adjust.	61/195(31%)	99/195(50%)	18/195(9%)	http://www.ncbi.nlm.nih.gov
Physcomitrella patens	Human HsDAGLβ (NP_631918)	gi|168051718|ref|XP_001778300.1| predicted protein [Physcomitrella patens]	XP_001778300.1	82.0 bits(201)	4e-16	Compositional matrix adjust.	114/449(25%)	185/449(41%)	102/449(22%)	http://www.ncbi.nlm.nih.gov
Physcomitrella patens	Human HsDAGLβ (NP_631918)	gi|168036372|ref|XP_001770681.1| predicted protein [Physcomitrella patens]	XP_001770681.1	81.3 bits(199)	7e-16	Compositional matrix adjust.	54/164(33%)	86/164(52%)	12/164(7%)	http://www.ncbi.nlm.nih.gov
Physcomitrella patens	Human HsDAGLβ (NP_631918)	gi|168003054|ref|XP_001754228.1| predicted protein [Physcomitrella patens]	XP_001754228.1	77.0 bits(188)	2e-14	Compositional matrix adjust.	61/195(31%)	95/195(48%)	29/195(14%)	http://www.ncbi.nlm.nih.gov
Physcomitrella patens	Human HsDAGLβ (NP_631918)	gi|168044972|ref|XP_001774953.1| predicted protein [Physcomitrella patens]	XP_001774953.1	75.9 bits(185)	4e-14	Compositional matrix adjust.	60/211(28%)	106/211(50%)	39/211(18%)	http://www.ncbi.nlm.nih.gov
Physcomitrella patens	Human HsDAGLβ (NP_631918)	gi|168046451|ref|XP_001775687.1| predicted protein [Physcomitrella patens]	XP_001775687.1	72.8 bits(177)	2e-13	Compositional matrix adjust.	95/343(28%)	139/343(40%)	76/343(22%)	http://www.ncbi.nlm.nih.gov
Physcomitrella patens	A. thaliana (NP_172070) (AT1G05790 lipase class 3 family protein)	gi|168046451|ref|XP_001775687.1| predicted protein [Physcomitrella patens]	XP_001775687.1	356 bits(913)	2e-115	Compositional matrix adjust.	213/506(42%)	302/506(59%)	22/506(4%)	http://www.ncbi.nlm.nih.gov
Physcomitrella patens	A. thaliana (NP_172070) (AT1G05790 lipase class 3 family protein)	gi|168051718|ref|XP_001778300.1| predicted protein [Physcomitrella patens]	XP_001778300.1	354 bits(909)	2e-113	Compositional matrix adjust.	232/648(36%)	328/648(50%)	106/648(16%)	http://www.ncbi.nlm.nih.gov
Physcomitrella patens	A. thaliana (NP_172070) (AT1G05790 lipase class 3 family protein)	gi|168031832|ref|XP_001768424.1| predicted protein [Physcomitrella patens]	XP_001768424.1	72.4 bits(176)	2e-13	Compositional matrix adjust.	66/235(28%)	111/235(47%)	50/235(21%)	http://www.ncbi.nlm.nih.gov
Physcomitrella patens	A. thaliana (NP_172070) (AT1G05790 lipase class 3 family protein)	gi|168003054|ref|XP_001754228.1| predicted protein [Physcomitrella patens]	XP_001754228.1	73.6 bits(179)	2e-13	Compositional matrix adjust.	57/190(30%)	89/190(46%)	48/190(25%)	http://www.ncbi.nlm.nih.gov
Physcomitrella patens	A. thaliana (NP_172070) (AT1G05790 lipase class 3 family protein)	gi|168036372|ref|XP_001770681.1| predicted protein [Physcomitrella patens]	XP_001770681.1	67.4 bits(163)	2e-11	Compositional matrix adjust.	52/182(29%)	88/182(48%)	25/182(13%)	http://www.ncbi.nlm.nih.gov
Physcomitrella patens	A. thaliana (NP_172070) (AT1G05790 lipase class 3 family protein)	gi|168042933|ref|XP_001773941.1| predicted protein [Physcomitrella patens]	XP_001773941.1	63.9 bits(154)	2e-10	Compositional matrix adjust.	49/171(29%)	79/171(46%)	39/171(22%)	http://www.ncbi.nlm.nih.gov
Physcomitrella patens	Penicillium camemberti (BAA14345)	gi|168040480|ref|XP_001772722.1| predicted protein [Physcomitrella patens] >gi|162675947|gb|EDQ62436.1| predicted protein [Physcomitrella patens]	XP_001772722.1	81.6 bits(200)	2e-17	Compositional matrix adjust.	55/187(29%)	90/187(48%)	15/187(8%)	http://www.ncbi.nlm.nih.gov
Physcomitrella patens	Penicillium camemberti (BAA14345)	gi|168037728|ref|XP_001771355.1| predicted protein [Physcomitrella patens]	XP_001771355.1	80.1 bits(196)	4e-17	Compositional matrix adjust.	65/226(29%)	107/226(47%)	32/226(14%)	http://www.ncbi.nlm.nih.gov
Physcomitrella patens	Penicillium camemberti (BAA14345)	gi|168020609|ref|XP_001762835.1| predicted protein [Physcomitrella patens]	XP_001762835.1	75.1 bits(183)	3e-15	Compositional matrix adjust.	66/228(29%)	105/228(46%)	36/228(15%)	http://www.ncbi.nlm.nih.gov
Physcomitrella patens	Penicillium camemberti (BAA14345)	gi|168003054|ref|XP_001754228.1| predicted protein [Physcomitrella patens]	XP_001754228.1	63.2 bits(152)	5e-11	Compositional matrix adjust.	45/155(29%)	78/155(50%)	15/155(9%)	http://www.ncbi.nlm.nih.gov
Physcomitrella patens	Penicillium camemberti (BAA14345)	gi|168036372|ref|XP_001770681.1| predicted protein [Physcomitrella patens]	XP_001770681.1	51.6 bits(122)	3e-07	Compositional matrix adjust.	43/155(28%)	71/155(45%)	15/155(9%)	http://www.ncbi.nlm.nih.gov
Physcomitrella patens	Penicillium camemberti (BAA14345)	gi|168031832|ref|XP_001768424.1| predicted protein [Physcomitrella patens] >gi|162680349|gb|EDQ66786.1| predicted protein [Physcomitrella patens]	XP_001768424.1	47.8 bits(112)	4e-06	Compositional matrix adjust.	31/89(35%)	49/89(55%)	4/89(4%)	http://www.ncbi.nlm.nih.gov
Physcomitrella patens	Penicillium camemberti (BAA14345)	gi|168042933|ref|XP_001773941.1| predicted protein [Physcomitrella patens]	XP_001773941.1	39.7 bits(91)	0.002	Compositional matrix adjust.	38/139(27%)	64/139(46%)	14/139(10%)	http://www.ncbi.nlm.nih.gov
Klebsormidium flaccidum	Human HsDAGLα (NP_006124)	gi|971518409|dbj|GAQ79783.1| sn1-specific diacylglycerol lipase [Klebsormidium flaccidum]	GAQ79783.1	79.7 bits(195)	2e-15	Compositional matrix adjust.	85/321(26%)	139/321(43%)	56/321(17%)	http://www.ncbi.nlm.nih.gov
Klebsormidium flaccidum	Human HsDAGLα (NP_006124)	gi|971515680|dbj|GAQ82526.1| hypothetical protein KFL_001140140 [Klebsormidium flaccidum]	GAQ82526.1	79.3 bits(194)	3e-15	Compositional matrix adjust.	72/249(29%)	114/249(45%)	55/249(22%)	http://www.ncbi.nlm.nih.gov
Klebsormidium flaccidum	Human HsDAGLα (NP_006124)	gi|971511794|dbj|GAQ86401.1| hypothetical protein KFL_002870050 [Klebsormidium flaccidum]	GAQ86401.1	79.3 bits(194)	6e-15	Compositional matrix adjust.	99/401(25%)	153/401(38%)	86/401(21%)	http://www.ncbi.nlm.nih.gov
Klebsormidium flaccidum	Human HsDAGLα (NP_006124)	gi|971513324|dbj|GAQ84876.1| lipase class 3 family protein [Klebsormidium flaccidum]	GAQ84876.1	73.9 bits(180)	2e-13	Compositional matrix adjust.	60/189(32%)	92/189(48%)	27/189(14%)	http://www.ncbi.nlm.nih.gov
Klebsormidium flaccidum	Human HsDAGLβ (NP_631918)	gi|971518409|dbj|GAQ79783.1| sn1-specific diacylglycerol lipase [Klebsormidium flaccidum]	GAQ79783.1	84.7 bits(208)	3e-17	Compositional matrix adjust.	89/328(27%)	145/328(44%)	57/328(17%)	http://www.ncbi.nlm.nih.gov
Klebsormidium flaccidum	Human HsDAGLβ (NP_631918)	gi|971515680|dbj|GAQ82526.1| hypothetical protein KFL_001140140 [Klebsormidium flaccidum]	GAQ82526.1	82.0 bits(201)	3e-16	Compositional matrix adjust.	66/202(33%)	96/202(47%)	30/202(14%)	http://www.ncbi.nlm.nih.gov
Klebsormidium flaccidum	Human HsDAGLβ (NP_631918)	gi|971513324|dbj|GAQ84876.1| lipase class 3 family protein [Klebsormidium flaccidum]	GAQ84876.1	81.3 bits(199)	6e-16	Compositional matrix adjust.	62/200(31%)	100/200(50%)	27/200(13%)	http://www.ncbi.nlm.nih.gov
Klebsormidium flaccidum	Human HsDAGLβ (NP_631918)	gi|971518482|dbj|GAQ79687.1| hypothetical protein KFL_000360030 [Klebsormidium flaccidum]	GAQ79687.1	79.0 bits(193)	3e-15	Compositional matrix adjust.	55/163(34%)	85/163(52%)	17/163(10%)	http://www.ncbi.nlm.nih.gov
Klebsormidium flaccidum	A. thaliana (NP_172070) (AT1G05790 lipase class 3 family protein)	gi|971511794|dbj|GAQ86401.1| hypothetical protein KFL_002870050 [Klebsormidium flaccidum]	GAQ86401.1	353 bits(907)	2e-108	Compositional matrix adjust.	193/488(40%)	278/488(56%)	61/488(12%)	http://www.ncbi.nlm.nih.gov
Klebsormidium flaccidum	A. thaliana (NP_172070) (AT1G05790 lipase class 3 family protein)	gi|971515680|dbj|GAQ82526.1| hypothetical protein KFL_001140140 [Klebsormidium flaccidum]	GAQ82526.1	67.0 bits(162)	1e-11	Compositional matrix adjust.	59/199(30%)	91/199(45%)	41/199(20%)	http://www.ncbi.nlm.nih.gov
Klebsormidium flaccidum	A. thaliana (NP_172070) (AT1G05790 lipase class 3 family protein)	gi|971518482|dbj|GAQ79687.1| hypothetical protein KFL_000360030 [Klebsormidium flaccidum]	GAQ79687.1	63.2 bits(152)	3e-10	Compositional matrix adjust.	55/203(27%)	93/203(45%)	45/203(22%)	http://www.ncbi.nlm.nih.gov
Klebsormidium flaccidum	A. thaliana (NP_172070) (AT1G05790 lipase class 3 family protein)	gi|971518409|dbj|GAQ79783.1| sn1-specific diacylglycerol lipase [Klebsormidium flaccidum]	GAQ79783.1	59.7 bits(143)	2e-09	Compositional matrix adjust.	44/178(25%)	73/178(41%)	32/178(17%)	http://www.ncbi.nlm.nih.gov
Klebsormidium flaccidum	A. thaliana (NP_172070) (AT1G05790 lipase class 3 family protein)	gi|971513324|dbj|GAQ84876.1| lipase class 3 family protein [Klebsormidium flaccidum]	GAQ84876.1	55.1 bits(131)	8e-08	Compositional matrix adjust.	55/209(26%)	94/209(44%)	26/209(12%)	http://www.ncbi.nlm.nih.gov
Klebsormidium flaccidum	Penicillium camemberti (BAA14345)	gi|971515346|dbj|GAQ82878.1| Triacylglycerol lipase [Klebsormidium flaccidum]	GAQ82878.1	95.1 bits(235)	2e-22	Compositional matrix adjust.	69/209(33%)	101/209(48%)	10/209(4%)	http://www.ncbi.nlm.nih.gov
Klebsormidium flaccidum	Penicillium camemberti (BAA14345)	gi|971519765|dbj|GAQ78458.1| hypothetical protein KFL_000130400 [Klebsormidium flaccidum]	GAQ78458.1	62.4 bits(150)	7e-11	Compositional matrix adjust.	56/185(30%)	86/185(46%)	26/185(14%)	http://www.ncbi.nlm.nih.gov
Klebsormidium flaccidum	Penicillium camemberti (BAA14345)	gi|971518409|dbj|GAQ79783.1| sn1-specific diacylglycerol lipase [Klebsormidium flaccidum]	GAQ79783.1	48.9 bits(115)	1e-06	Compositional matrix adjust.	61/228(27%)	96/228(42%)	23/228(10%)	http://www.ncbi.nlm.nih.gov
Klebsormidium flaccidum	Penicillium camemberti (BAA14345)	gi|971513324|dbj|GAQ84876.1| lipase class 3 family protein [Klebsormidium flaccidum]	GAQ84876.1|	43.5 bits(101)	8e-05	Compositional matrix adjust.	33/109(30%)	48/109(44%)	17/109(15%)	http://www.ncbi.nlm.nih.gov
Marchantia polymorpha	Human HsDAGLα (NP_006124)	Mapoly0041s0124.1 [PTHR21493] CGI-141-RELATED/LIPASE CONTAINING PROTEIN; [PF01764] Lipase (class 3); [GO:0006629] lipid metabolic process, Length = 564	n.a.	80.1 bits (196)	4e-15		59/188 (31%)	95/188 (50%)	27/188 (14%)	http://marchantia.info/tom/blast/blast.html
Marchantia polymorpha	Human HsDAGLα (NP_006124)	Mapoly0047s0124.1 [GO:0016042] lipid catabolic process; [PTHR21493], CGI-141-RELATED/LIPASE CONTAINING PROTEIN; [PF01764], Lipase (class 3); [KOG2088] Predicted lipase/calmodulin-binding heat-shock protein; [PF03893], Lipase 3 N-terminal region; [GO:0006629] lipid metabolic Process, Length = 723	n.a.	79.3 bits (194)	7e-15		59/173 (34%)	89/173 (51%)	25/173 (14%)	http://marchantia.info/tom/blast/blast.html
Marchantia polymorpha	Human HsDAGLα (NP_006124)	Mapoly0124s0004.1 [PTHR21493] CGI-141-RELATED/LIPASE CONTAINING PROTEIN; [PF01764], Lipase (class 3); [GO:0006629] lipid metabolic process, Length = 641	n.a.	71.2 bits (173)	2e-12		54/169 (31%)	81/169 (47%)	13/169 (7%)	http://marchantia.info/tom/blast/blast.html
Marchantia polymorpha	Human HsDAGLα (NP_006124)	Mapoly0007s0153.1 [PTHR21493:SF4] CGI-141 RELATED; [PTHR21493] CGI-141-RELATED/LIPASE CONTAINING PROTEIN; [PF01764] Lipase (class 3); [KOG2088] Predicted lipase/calmodulin-binding heat-shock protein; [GO:0006629] lipid metabolic process; Length = 566	n.a.	62.0 bits (149)	1e-09		51/175 (29%)	83/175 (47%)	19/175 (10%)	http://marchantia.info/tom/blast/blast.html
Marchantia polymorpha	Human HsDAGLβ (NP_631918)	Mapoly0124s0004.1 [PTHR21493] CGI-141-RELATED/LIPASE CONTAINING PROTEIN; [PF01764] Lipase (class 3); [GO:0006629] lipid metabolic process; Length = 641	n.a.	56.2 bits (134)	4e-08		47/160 (29%)	75/160 (46%)	13/160 (8%)	http://marchantia.info/tom/blast/blast.html
Marchantia polymorpha	Human HsDAGLβ (NP_631918)	Mapoly0041s0124.1 [PTHR21493] CGI-141-RELATED/LIPASE CONTAINING PROTEIN; [PF01764] Lipase (class 3); [GO:0006629] lipid metabolic process; Length = 564	n.a.	55.8 bits (133)	5e-08		44/167 (26%)	72/167 (43%)	22/167 (13%)	http://marchantia.info/tom/blast/blast.html
Marchantia polymorpha	Human HsDAGLβ (NP_631918)	Mapoly0007s0153.1 [PTHR21493:SF4] CGI-141 RELATED; [PTHR21493] CGI-141-RELATED/LIPASE CONTAINING PROTEIN; [PF01764] Lipase (class 3);[KOG2088] Predicted lipase/calmodulin-binding heat-shock protein; [GO:0006629] lipid metabolic process; Length = 566	n.a.	50.4 bits (119)	2e-06		46/167 (27%)	74/167 (44%)	20/167 (11%)	http://marchantia.info/tom/blast/blast.html
Marchantia polymorpha	Human HsDAGLβ (NP_631918)	Mapoly0047s0124.1 [GO:0016042] lipid catabolic process; [PTHR21493] CGI-141-RELATED/LIPASE CONTAINING PROTEIN; [PF01764] Lipase (class 3); [KOG2088] Predicted lipase/calmodulin-binding heat-shock protein; [PF03893] Lipase 3 N-terminal region; [GO:0006629] lipid metabolic process; Length = 723	n.a.	50.4 bits (119)	2e-06		49/194 (25%)	83/194 (42%)	16/194 (8%)	http://marchantia.info/tom/blast/blast.html
Marchantia polymorpha	A. thaliana (NP_172070) (AT1G05790 lipase class 3 family protein)	Mapoly0123s0015.1 [PTHR21493] CGI-141-RELATED/LIPASE CONTAINING PROTEIN; [PF01764] Lipase (class 3); [GO:0006629] lipid metabolic process; Length = 868	n.a.	465 bits (1197)	1e-131		288/789 (36%)	411/789 (52%)	131/789 (16%)	http://marchantia.info/tom/blast/blast.html
Marchantia polymorpha	A. thaliana (NP_172070) (AT1G05790 lipase class 3 family protein)	Mapoly0124s0004.1 [PTHR21493] CGI-141-RELATED/LIPASE CONTAINING PROTEIN; [PF01764] Lipase (class 3); [GO:0006629] lipid metabolic process, Length = 641	n.a.	68.2 bits (165)	1e-11		92/391 (23%)	149/391 (38%)	80/391 (20%)	http://marchantia.info/tom/blast/blast.html
Marchantia polymorpha	A. thaliana (NP_172070) (AT1G05790 lipase class 3 family protein)	Mapoly0047s0124.1 [GO:0016042] lipid catabolic process; [PTHR21493] CGI-141-RELATED/LIPASE CONTAINING PROTEIN; [PF01764] Lipase (class 3); [KOG2088] Predicted lipase/calmodulin-binding heat-shock protein; [PF03893], Lipase 3 N-terminal region; [GO:0006629] lipid metabolic process, Length = 723	n.a.	61.6 bits (148)	1e-09		49/164 (29%)	77/164 (46%)	25/164 (15%)	http://marchantia.info/tom/blast/blast.html
Marchantia polymorpha	A. thaliana (NP_172070) (AT1G05790 lipase class 3 family protein)	Mapoly0007s0153.1 [PTHR21493:SF4] CGI-141 RELATED; [PTHR21493] CGI-141-RELATED/LIPASE CONTAINING PROTEIN; [PF01764] Lipase (class 3); [KOG2088] Predicted lipase/calmodulin-binding heat-shock protein; [GO:0006629] lipid metabolic process; Length = 566	n.a.	57.4 bits (137)	2e-08		53/186 (28%)	84/186 (45%)	37/186 (19%)	http://marchantia.info/tom/blast/blast.html
Marchantia polymorpha	Penicillium camemberti (BAA14345)	Mapoly0030s0070.1 [PTHR21493] CGI-141-RELATED/LIPASE CONTAINING PROTEIN; [PF01764] Lipase (class 3); [KOG4569] Predicted lipase; [GO:0006629] lipid metabolic process; Length = 321	n.a.	89.7 bits (221)	1e-18		70/225 (31%)	106/225 (47%)	30/225 (13%)	http://marchantia.info/tom/blast/blast.html
Marchantia polymorpha	Penicillium camemberti (BAA14345)	Mapoly0081s0062.1 [PF00168] C2 domain; [GO:0005515] protein binding; [PTHR21493] CGI-141-RELATED/LIPASE CONTAINING PROTEIN; [PF01764] Lipase (class 3); [GO:0006629] lipid metabolic process; Length = 873	n.a.	71.2 bits (173)	4e-13		63/194 (32%)	96/194 (49%)	28/194 (14%)	http://marchantia.info/tom/blast/blast.html
Marchantia polymorpha	Penicillium camemberti (BAA14345)	Mapoly0007s0153.1 [PTHR21493:SF4] CGI-141 RELATED; [PTHR21493] CGI-141-RELATED/LIPASE CONTAINING PROTEIN; [PF01764] Lipase (class 3); [KOG2088] Predicted lipase/calmodulin-binding heat-shock protein; [GO:0006629] lipid metabolic process; Length = 566	n.a.	57.4 bits (137)	7e-09		42/152 (27%)	73/152 (48%)	5/152 (3%)	http://marchantia.info/tom/blast/blast.html
Marchantia polymorpha	Penicillium camemberti (BAA14345)	Mapoly0030s0007.1 [PTHR21493] CGI-141-RELATED/LIPASE CONTAINING PROTEIN; [PF01764] Lipase (class 3); [GO:0006629] lipid metabolic process; Length = 478	n.a.	56.6 bits (135)	1e-08		52/198 (26%)	83/198 (41%)	51/198 (25%)	http://marchantia.info/tom/blast/blast.html

## Sheet: MAGL
Species	BLAST against	Code	GenBank accession No.	Score	Expect	Method	Identities	Positive	Gaps	Database
Arabidopsis thaliana	Human MAGL NP_009214	gi|18410366|ref|NP_565066.1| alpha/beta-Hydrolases superfamily protein [Arabidopsis thaliana]	NP_565066.1	133 bits(334)	4e-35	Compositional matrix adjust.	94/283(33%)	140/283(49%)	11/283(3%)	http://www.ncbi.nlm.nih.gov
Arabidopsis thaliana	Human MAGL NP_009214	gi|22329651|ref|NP_173272.2| alpha/beta-Hydrolases superfamily protein [Arabidopsis thaliana]	NP_173272.2	131 bits(329)	6e-35	Compositional matrix adjust.	92/284(32%)	143/284(50%)	12/284(4%)	http://www.ncbi.nlm.nih.gov
Arabidopsis thaliana	Human MAGL NP_009214	gi|21553600|gb|AAM62693.1| lysophospholipase-like protein [Arabidopsis thaliana]	AAM62693.1	130 bits(328)	7e-35	Compositional matrix adjust.	88/273(32%)	135/273(49%)	11/273(4%)	http://www.ncbi.nlm.nih.gov
Arabidopsis thaliana	A. thaliana MAGL-like (NP_565066)	gi|18410366|ref|NP_565066.1| alpha/beta-Hydrolases superfamily protein [Arabidopsis thaliana]	NP_565066.1	942 bits(2436)	0	Compositional matrix adjust.	463/463(100%)	463/463(100%)	0/463(0%)	http://www.ncbi.nlm.nih.gov
Arabidopsis thaliana	A. thaliana MAGL-like (NP_565066)	gi|11120787|gb|AAG30967.1|AC012396_3 lysophospholipase homolog, putative [Arabidopsis thaliana]	AAG30967.1	827 bits(2135)	0	Compositional matrix adjust.	407/409(99%)	407/409(99%)	2/409(0%)	http://www.ncbi.nlm.nih.gov
Arabidopsis thaliana	A. thaliana MAGL-like (NP_565066)	gi|22329651|ref|NP_173272.2| alpha/beta-Hydrolases superfamily protein [Arabidopsis thaliana]	NP_173272.2	545 bits(1404)	0	Compositional matrix adjust.	259/327(79%)	289/327(88%)	3/327(0%)	http://www.ncbi.nlm.nih.gov
Amborella trichopoda	Human MAGL NP_009214	gi|586706658|ref|XP_006845999.1| PREDICTED: caffeoylshikimate esterase [Amborella trichopoda]	XP_006845999.1	147 bits(372)	5e-42	Compositional matrix adjust.	93/284(33%)	142/284(50%)	7/284(2%)	http://www.ncbi.nlm.nih.gov
Amborella trichopoda	Human MAGL NP_009214	gi|548857312|gb|ERN15118.1| hypothetical protein AMTR_s00056p00093120 [Amborella trichopoda]	ERN15118.1	134 bits(338)	9e-37	Compositional matrix adjust.	93/279(33%)	141/279(50%)	12/279(4%)	http://www.ncbi.nlm.nih.gov
Amborella trichopoda	Human MAGL NP_009214	gi|548853021|gb|ERN11027.1| hypothetical protein AMTR_s00024p00066670 [Amborella trichopoda]	ERN11027.1	134 bits(336)	3e-36	Compositional matrix adjust.	88/269(33%)	135/269(50%)	11/269(4%)	http://www.ncbi.nlm.nih.gov
Amborella trichopoda	A. thaliana MAGL-like (NP_565066)	gi|548853021|gb|ERN11027.1| hypothetical protein AMTR_s00024p00066670 [Amborella trichopoda]	ERN11027.1	452 bits(1164)	4e-158	Compositional matrix adjust.	233/398(59%)	291/398(73%)	23/398(5%)	http://www.ncbi.nlm.nih.gov
Amborella trichopoda	A. thaliana MAGL-like (NP_565066)	gi|769805621|ref|XP_006849446.2| PREDICTED: monoglyceride lipase [Amborella trichopoda]	XP_006849446.2	454 bits(1167)	8e-158	Compositional matrix adjust.	233/398(59%)	291/398(73%)	23/398(5%)	http://www.ncbi.nlm.nih.gov
Cannabis sativa	Human MAGL NP_009214	No significant similarity found.	n.a.	n.a.	n.a.	n.a.	n.a.	n.a.	n.a.	http://www.ncbi.nlm.nih.gov
Cannabis sativa	A. thaliana MAGL-like (NP_565066)	No significant similarity found.	n.a.	n.a.	n.a.	n.a.	n.a.	n.a.	n.a.	http://www.ncbi.nlm.nih.gov
Sorghum bicolor	Human MAGL NP_009214	gi|992273676|gb|EES03847.2| hypothetical protein SORBI_003G348600 [Sorghum bicolor]	EES03847.2	139 bits(351)	8e-39	Compositional matrix adjust.	94/298(32%)	150/298(50%)	15/281(5%)	http://www.ncbi.nlm.nih.gov
Sorghum bicolor	Human MAGL NP_009214	gi|242033169|ref|XP_002463979.1| hypothetical protein SORBIDRAFT_01g009950 [Sorghum bicolor]	XP_002463979.1	140 bits(354)	2e-38	Compositional matrix adjust.	96/281(34%)	143/281(50%)	15/281(5%)	http://www.ncbi.nlm.nih.gov
Sorghum bicolor	A. thaliana MAGL-like (NP_565066)	gi|242049196|ref|XP_002462342.1| hypothetical protein SORBIDRAFT_02g024080 [Sorghum bicolor]	XP_002462342.1	400 bits(1029)	3e-137	Compositional matrix adjust.	195/316(62%)	247/316(78%)	10/316(3%)	http://www.ncbi.nlm.nih.gov
Sorghum bicolor	A. thaliana MAGL-like (NP_565066)	gi|242033169|ref|XP_002463979.1| hypothetical protein SORBIDRAFT_01g009950 [Sorghum bicolor]	XP_002463979.1	399 bits(1024)	1e-136	Compositional matrix adjust.	186/301(62%)	235/301(78%)	11/301(3%)	http://www.ncbi.nlm.nih.gov
Theobroma cacao	Human MAGL NP_009214	gi|590666559|ref|XP_007037006.1| Alpha/beta-Hydrolases superfamily protein isoform 1 [Theobroma cacao]	XP_007037006.1	144 bits(364)	9e-40	Compositional matrix adjust.	99/283(35%)	150/283(53%)	11/283(3%)	http://www.ncbi.nlm.nih.gov
Theobroma cacao	Human MAGL NP_009214	gi|590666562|ref|XP_007037007.1| Alpha/beta-Hydrolases superfamily protein isoform 2 [Theobroma cacao]	XP_007037007.1	142 bits(358)	8e-39	Compositional matrix adjust.	98/286(34%)	150/286(52%)	13/286(4%)	http://www.ncbi.nlm.nih.gov
Theobroma cacao	A. thaliana MAGL-like (NP_565066)	gi|590666559|ref|XP_007037006.1| Alpha/beta-Hydrolases superfamily protein isoform 1 [Theobroma cacao]	XP_007037006.1	528 bits(1361)	0	Compositional matrix adjust.	280/487(57%)	346/487(71%)	62/487(12%)	http://www.ncbi.nlm.nih.gov
Theobroma cacao	A. thaliana MAGL-like (NP_565066)	gi|590666562|ref|XP_007037007.1| Alpha/beta-Hydrolases superfamily protein isoform 2 [Theobroma cacao]	XP_007037007.1	523 bits(1347)	0	Compositional matrix adjust.	280/491(57%)	347/491(70%)	66/491(13%)	http://www.ncbi.nlm.nih.gov
Zea mays	Human MAGL NP_009214	gi|226497090|ref|NP_001140236.1| uncharacterized protein LOC100272277 [Zea mays]	NP_001140236.1	145 bits(367)	2e-39	Compositional matrix adjust.	100/282(35%)	146/282(51%)	18/282(6%)	http://www.ncbi.nlm.nih.gov
Zea mays	Human MAGL NP_009214	gi|670423839|ref|XP_008652678.1| PREDICTED: monoglyceride lipase [Zea mays]	XP_008652678.1	140 bits(354)	2e-37	Compositional matrix adjust.	97/285(34%)	153/285(53%)	13/285(4%)	http://www.ncbi.nlm.nih.gov
Zea mays	A. thaliana MAGL-like (NP_565066)	gi|226497090|ref|NP_001140236.1| uncharacterized protein LOC100272277 [Zea mays]	NP_001140236.1	400 bits(1027)	5e-135	Compositional matrix adjust.	187/300(62%)	235/300(78%)	10/300(3%)	http://www.ncbi.nlm.nih.gov
Zea mays	A. thaliana MAGL-like (NP_565066)	gi|670423839|ref|XP_008652678.1| PREDICTED: monoglyceride lipase [Zea mays]	XP_008652678.1	399 bits(1026)	7e-135	Compositional matrix adjust.	194/316(61%)	246/316(77%)	10/316(3%)	http://www.ncbi.nlm.nih.gov
Picea	Human MAGL NP_009214	gi|116789497|gb|ABK25268.1| unknown [Picea sitchensis]	ABK25268.1	122 bits(306)	1e-34	Compositional matrix adjust.	89/294(30%)	150/294(51%)	9/294(3%)	http://www.ncbi.nlm.nih.gov
Picea	Human MAGL NP_009214	gi|116787365|gb|ABK24479.1| unknown [Picea sitchensis]	ABK24479.1	122 bits(305)	2e-34	Compositional matrix adjust.	89/294(30%)	150/294(51%)	9/294(3%)	http://www.ncbi.nlm.nih.gov
Picea	Human MAGL NP_009214	gi|148906389|gb|ABR16349.1| unknown [Picea sitchensis]	ABR16349.1	117 bits(294)	3e-31	Compositional matrix adjust.	90/294(31%)	141/294(47%)	20/294(6%)	http://www.ncbi.nlm.nih.gov
Picea	Human MAGL NP_009214	gi|116783240|gb|ABK22850.1| unknown [Picea sitchensis]	ABK22850.1	117 bits(292)	5e-31	Compositional matrix adjust.	84/284(30%)	140/284(49%)	8/284(2%)	http://www.ncbi.nlm.nih.gov
Picea	Human MAGL NP_009214	gi|148910476|gb|ABR18313.1| unknown [Picea sitchensis]	ABR18313.1	115 bits(289)	2e-30	Compositional matrix adjust.	93/283(33%)	136/283(48%)	20/283(7%)	http://www.ncbi.nlm.nih.gov
Picea	A. thaliana MAGL-like (NP_565066)	gi|148910476|gb|ABR18313.1| unknown [Picea sitchensis]	ABR18313.1	169 bits(429)	3e-48	Compositional matrix adjust.	107/290(37%)	152/290(52%)	17/290(5%)	http://www.ncbi.nlm.nih.gov
Picea	A. thaliana MAGL-like (NP_565066)	gi|116783240|gb|ABK22850.1| unknown [Picea sitchensis]	ABK22850.1	150 bits(379)	2e-41	Compositional matrix adjust.	96/284(34%)	143/284(50%)	11/284(3%)	http://www.ncbi.nlm.nih.gov
Pinus	Human MAGL NP_009214	gi|808353619|gb|AKD43981.1| caffeoyl shikimate esterase [Pinus massoniana]	AKD43981.1	111 bits(278)	3e-29	Compositional matrix adjust.	76/273(28%)	134/273(49%)	9/273(3%)	http://www.ncbi.nlm.nih.gov
Pinus	Human MAGL NP_009214	gi|361068823|gb|AEW08723.1| hypothetical protein CL1373Contig1_03, partial [Pinus radiata]	AEW08723.1	48.5 bits(114)	2e-08	Composition-based stats	27/65(42%)	39/65(60%)	1/65(1%)	http://www.ncbi.nlm.nih.gov
Pinus	A. thaliana MAGL-like (NP_565066)	gi|808353619|gb|AKD43981.1| caffeoyl shikimate esterase [Pinus massoniana]	AKD43981.1	141 bits(356)	2e-38	Compositional matrix adjust.	94/278(34%)	142/278(51%)	14/278(5%)	http://www.ncbi.nlm.nih.gov
Pinus	A. thaliana MAGL-like (NP_565066)	gi|361068823|gb|AEW08723.1| hypothetical protein CL1373Contig1_03, partial [Pinus radiata]	AEW08723.1	100 bits(250)	2e-26	Composition-based stats	44/66(67%)	56/66(84%)	0/66(0%)	http://www.ncbi.nlm.nih.gov
Selaginella moellendorffii	Human MAGL NP_009214	gi|302806968|ref|XP_002985215.1| hypothetical protein SELMODRAFT_121858 [Selaginella moellendorffii]	XP_002985215.1	143 bits(361)	2e-40	Compositional matrix adjust.	98/290(34%)	146/290(50%)	11/290(3%)	http://www.ncbi.nlm.nih.gov
Selaginella moellendorffii	Human MAGL NP_009214	gi|302772931|ref|XP_002969883.1| hypothetical protein SELMODRAFT_92683 [Selaginella moellendorffii]	XP_002969883.1	143 bits(361)	2e-40	Compositional matrix adjust.	98/290(34%)	146/290(50%)	11/290(3%)	http://www.ncbi.nlm.nih.gov
Selaginella moellendorffii	A. thaliana MAGL-like (NP_565066)	gi|302806968|ref|XP_002985215.1| hypothetical protein SELMODRAFT_121858 [Selaginella moellendorffii]	XP_002985215.1	352 bits(904)	1e-119	Compositional matrix adjust.	163/274(59%)	205/274(74%)	3/274(1%)	http://www.ncbi.nlm.nih.gov
Selaginella moellendorffii	A. thaliana MAGL-like (NP_565066)	gi|302772931|ref|XP_002969883.1| hypothetical protein SELMODRAFT_92683 [Selaginella moellendorffii]	XP_002969883.1	352 bits(903)	1e-119	Compositional matrix adjust.	163/274(59%)	205/274(74%)	3/274(1%)	http://www.ncbi.nlm.nih.gov
Physcomitrella patens	Human MAGL NP_009214	gi|168033619|ref|XP_001769312.1| predicted protein [Physcomitrella patens]	XP_001769312.1	129 bits(324)	1e-35	Compositional matrix adjust.	87/260(33%)	135/260(51%)	12/260(4%)	http://www.ncbi.nlm.nih.gov
Physcomitrella patens	A. thaliana MAGL-like (NP_565066)	gi|168033619|ref|XP_001769312.1| predicted protein [Physcomitrella patens]	XP_001769312.1	356 bits(913)	1e-118	Compositional matrix adjust.	173/332(52%)	237/332(71%)	17/332(5%)	http://www.ncbi.nlm.nih.gov
Klebsormidium flaccidum	Human MAGL NP_009214	gi|971510983|dbj|GAQ87215.1| Monoacylglycerol Lipase [Klebsormidium flaccidum]	GAQ87215.1	130 bits(326)	1e-34	Compositional matrix adjust.	94/284(33%)	135/284(47%)	17/284(5%)	http://www.ncbi.nlm.nih.gov
Klebsormidium flaccidum	A. thaliana MAGL-like (NP_565066)	gi|971509375|dbj|GAQ88822.1| Monoacylglycerol Lipase [Klebsormidium flaccidum]	GAQ88822.1	153 bits(387)	7e-43	Compositional matrix adjust.	104/285(36%)	153/285(53%)	17/285(5%)	http://www.ncbi.nlm.nih.gov
Klebsormidium elegans	Human MAGL NP_009214	gi|698373299|gb|AIT97286.1| ribulose-1,5-bisphosphate carboxylase/oxygenase large subunit [Klebsormidium elegans]	AIT97286.1	20.8 bits(42)	0.27	Compositional matrix adjust.	15/38(39%)	19/38(50%)	7/38(18%)	http://www.ncbi.nlm.nih.gov
Klebsormidium elegans	A. thaliana MAGL-like (NP_565066)	gi|649967478|gb|AIC74303.1| ATP synthase beta subunit [Klebsormidium elegans]	AIC74303.1	19.6 bits(39)	0.85	Compositional matrix adjust.	11/32(34%)	15/32(46%)	0/32(0%)	http://www.ncbi.nlm.nih.gov
Klebsormidium	Human MAGL NP_009214	gi|971509375|dbj|GAQ88822.1| Monoacylglycerol Lipase [Klebsormidium flaccidum]	GAQ88822.1	138 bits(348)	8e-38	Compositional matrix adjust.	88/277(32%)	138/277(49%)	8/277(2%)	http://www.ncbi.nlm.nih.gov
Klebsormidium	A. thaliana MAGL-like (NP_565066)	gi|971509375|dbj|GAQ88822.1| Monoacylglycerol Lipase [Klebsormidium flaccidum]	GAQ88822.1	289 bits(739)	2e-93	Compositional matrix adjust.	133/274(49%)	185/274(67%)	3/274(1%)	http://www.ncbi.nlm.nih.gov
Marchantia polymorpha	Human MAGL NP_009214	Mapoly0029s0077.1 [KOG1211] Amidases; [PTHR11895] AMIDASE	n.a.	80.9 bits (198)	1e-15	n.a.	52/180 (28%)	78/180 (43%)	4/180 (2%)	http://marchantia.info/tom/blast/blast.html
Marchantia polymorpha	A. thaliana MAGL-like (NP_565066)	Mapoly0068s0011.1 [PTHR11614] PHOSPHOLIPASE-RELATED; [KOG1455] Lysophospholipase; [PF12697] Alpha/beta hydrolase family Length	n.a.	302 bits (773)	2e-82	n.a.	160/304 (52%)	202/304 (66%)	4/304 (1%)	http://marchantia.info/tom/blast/blast.html

## Sheet: FAAH
Species	BLAST against	Code	GenBank accession No.	Score	Expect	Method	Identities	Positive	Gaps	Database
Arabidopsis thaliana	Human FAAH1 (NP_001432)	gi|8163875|gb|AAF73891.1|AF223949_1 amidase [Arabidopsis thaliana]	AAF73891.1	82.0 bits(201)	6e-16	Compositional matrix adjust.	62/187(33%)	89/187(47%)	12/187(6%)	http://www.ncbi.nlm.nih.gov
Arabidopsis thaliana	Human FAAH1 (NP_001432)	gi|10178225|dbj|BAB11605.1| unnamed protein product [Arabidopsis thaliana]	BAB11605.1	82.0 bits(201)	6e-16	Compositional matrix adjust.	63/196(32%)	91/196(46%)	12/196(6%)	http://www.ncbi.nlm.nih.gov
Arabidopsis thaliana	Human FAAH1 (NP_001432)	gi|186532737|ref|NP_201249.2| fatty acid amide hydrolase [Arabidopsis thaliana]	NP_201249.2	81.6 bits(200)	7e-16	Compositional matrix adjust.	62/187(33%)	89/187(47%)	12/187(6%)	http://www.ncbi.nlm.nih.gov
Arabidopsis thaliana	Human FAAH1 (NP_001432)	gi|42567719|ref|NP_196353.2| amidase family protein [Arabidopsis thaliana]	NP_196353.2	79.7 bits(195)	3e-15	Compositional matrix adjust.	75/303(25%)	132/303(43%)	31/303(10%)	http://www.ncbi.nlm.nih.gov
Arabidopsis thaliana	Human FAAH1 (NP_001432)	gi|7576174|emb|CAB87925.1| putative amidase [Arabidopsis thaliana]	CAB87925.1	79.7 bits(195)	4e-15	Compositional matrix adjust.	75/303(25%)	132/303(43%)	31/303(10%)	http://www.ncbi.nlm.nih.gov
Arabidopsis thaliana	Human FAAH1 (NP_001432)	gi|700254915|gb|AIU49078.1| fatty acid amide hydrolase [Arabidopsis thaliana]	AIU49078.1	78.6 bits(192)	5e-15	Compositional matrix adjust.	61/190(32%)	88/190(46%)	12/190(6%)	http://www.ncbi.nlm.nih.gov
Arabidopsis thaliana	Human FAAH1 (NP_001432)	gi|2462927|emb|CAA71371.1| putative amidase [Arabidopsis thaliana]	CAA71371.1	77.8 bits(190)	8e-15	Compositional matrix adjust.	73/292(25%)	127/292(43%)	31/292(10%)	http://www.ncbi.nlm.nih.gov
Arabidopsis thaliana	Human FAAH1 (NP_001432)	gi|15982789|gb|AAL09742.1| AT5g64440/T12B11_3 [Arabidopsis thaliana]	AAL09742.1	70.9 bits(172)	7e-13	Compositional matrix adjust.	49/139(35%)	67/139(48%)	9/139(6%)	http://www.ncbi.nlm.nih.gov
Arabidopsis thaliana	Human FAAH1 (NP_001432)	gi|11078533|gb|AAG29095.1|AF224745_1 Glu-tRNA(Gln) amidotransferase subunit A [Arabidopsis thaliana]	AAG29095.1	71.6 bits(174)	9e-13	Compositional matrix adjust.	75/256(29%)	112/256(43%)	13/256(5%)	http://www.ncbi.nlm.nih.gov
Arabidopsis thaliana	Human FAAH1 (NP_001432)	gi|15982789|gb|AAL09742.1| AT5g64440/T12B11_3 [Arabidopsis thaliana]	AAL09742.1	70.9 bits(172)	7e-13	Compositional matrix adjust.	49/139(35%)	67/139(48%)	9/139(6%)	http://www.ncbi.nlm.nih.gov
Arabidopsis thaliana	A. thaliana FAAH (AAL09742.1)	gi|186532737|ref|NP_201249.2| fatty acid amide hydrolase [Arabidopsis thaliana]	NP_201249.2	732 bits(1889)	0	Compositional matrix adjust.	357/357(100%)	357/357(100%)	0/357(0%)	http://www.ncbi.nlm.nih.gov
Arabidopsis thaliana	A. thaliana FAAH (AAL09742.1)	gi|10178225|dbj|BAB11605.1| unnamed protein product [Arabidopsis thaliana]	BAB11605.1	731 bits(1887)	0	Compositional matrix adjust.	357/357(100%)	357/357(100%)	0/357(0%)	http://www.ncbi.nlm.nih.gov
Arabidopsis thaliana	A. thaliana FAAH (AAL09742.1)	gi|15982789|gb|AAL09742.1| AT5g64440/T12B11_3 [Arabidopsis thaliana]	AAL09742.1	731 bits(1887)	0	Compositional matrix adjust.	357/357(100%)	357/357(100%)	0/357(0%)	http://www.ncbi.nlm.nih.gov
Arabidopsis thaliana	A. thaliana FAAH (NP_201249)	gi|186532737|ref|NP_201249.2| fatty acid amide hydrolase [Arabidopsis thaliana]	NP_201249.2	1251 bits(3238)	0	Compositional matrix adjust.	607/607(100%)	607/607(100%)	0/607(0%)	http://www.ncbi.nlm.nih.gov
Arabidopsis thaliana	A. thaliana FAAH (NP_201249)	gi|10178225|dbj|BAB11605.1| unnamed protein product [Arabidopsis thaliana]	BAB11605.1	1248 bits(3229)	0	Compositional matrix adjust.	606/607(99%)	606/607(99%)	0/607(0%)	http://www.ncbi.nlm.nih.gov
Arabidopsis thaliana	A. thaliana FAAH (NP_201249)	gi|8163875|gb|AAF73891.1|AF223949_1 amidase [Arabidopsis thaliana]	AAF73891.1	1245 bits(3222)	0	Compositional matrix adjust.	605/607(99%)	605/607(99%)	0/607(0%)	http://www.ncbi.nlm.nih.gov
Arabidopsis thaliana	A. thaliana FAAH (NP_201249)	gi|700254915|gb|AIU49078.1| fatty acid amide hydrolase [Arabidopsis thaliana]	AIU49078.1	990 bits(2559)	0	Compositional matrix adjust.	516/580(89%)	516/580(88%)	64/580(11%)	http://www.ncbi.nlm.nih.gov
Arabidopsis thaliana	A. thaliana FAAH (NP_201249)	gi|15982789|gb|AAL09742.1| AT5g64440/T12B11_3 [Arabidopsis thaliana]	AAL09742.1	732 bits(1889)	0	Compositional matrix adjust.	357/357(100%)	357/357(100%)	0/357(0%)	http://www.ncbi.nlm.nih.gov
Amborella trichopoda	Human FAAH1 (NP_001432)	gi|586770972|ref|XP_006856636.1| PREDICTED: fatty acid amide hydrolase [Amborella trichopoda]	XP_006856636.1	79.7 bits(195)	2e-15	Compositional matrix adjust.	54/150(36%)	74/150(49%)	7/150(4%)	http://www.ncbi.nlm.nih.gov
Amborella trichopoda	Human FAAH1 (NP_001432)	gi|548847168|gb|ERN06372.1| hypothetical protein AMTR_s00016p00247860 [Amborella trichopoda]	ERN06372.1	76.3 bits(186)	2e-14	Compositional matrix adjust.	74/315(23%)	134/315(42%)	31/315(9%)	http://www.ncbi.nlm.nih.gov
Amborella trichopoda	Human FAAH1 (NP_001432)	gi|769808772|ref|XP_011624340.1| PREDICTED: fatty acid amide hydrolase [Amborella trichopoda]	XP_011624340.1	63.9 bits(154)	1e-10	Compositional matrix adjust.	54/139(39%)	77/139(55%)	9/139(6%)	http://www.ncbi.nlm.nih.gov
Amborella trichopoda	A. thaliana FAAH (AAL09742.1)	gi|586770972|ref|XP_006856636.1| PREDICTED: fatty acid amide hydrolase [Amborella trichopoda]	XP_006856636.1	501 bits(1290)	1e-175	Compositional matrix adjust.	235/356(66%)	294/356(82%)	1/356(0%)	http://www.ncbi.nlm.nih.gov
Amborella trichopoda	A. thaliana FAAH (AAL09742.1)	gi|769808772|ref|XP_011624340.1| PREDICTED: fatty acid amide hydrolase [Amborella trichopoda]	XP_011624340.1	301 bits(770)	2e-97	Compositional matrix adjust.	166/356(47%)	242/356(67%)	5/356(1%)	http://www.ncbi.nlm.nih.gov
Amborella trichopoda	A. thaliana FAAH (NP_201249)	gi|548860517|gb|ERN18103.1| hypothetical protein AMTR_s00046p00233720 [Amborella trichopoda]	ERN18103.1	811 bits(2094)	0	Compositional matrix adjust.	383/606(63%)	476/606(78%)	2/606(0%)	http://www.ncbi.nlm.nih.gov
Amborella trichopoda	A. thaliana FAAH (NP_201249)	gi|769808772|ref|XP_011624340.1| PREDICTED: fatty acid amide hydrolase [Amborella trichopoda]	XP_011624340.1	478 bits(1229)	8e-161	Compositional matrix adjust.	264/614(43%)	391/614(63%)	16/614(2%)	http://www.ncbi.nlm.nih.gov
Cannabis sativa	Human FAAH1 (NP_001432)	gi|380042372|gb|AFD33350.1| acyl-activating enzyme 6 [Cannabis sativa]	AFD33350.1	23.9 bits(50)	3.2	Compositional matrix adjust.	12/31(39%)	17/31(54%)	0/31(0%)	http://www.ncbi.nlm.nih.gov
Cannabis sativa	A. thaliana FAAH (AAL09742.1)	No significant similarity found	n.a.	n.a.	n.a.	n.a.	n.a.	n.a.	n.a.	http://www.ncbi.nlm.nih.gov
Cannabis sativa	A. thaliana FAAH (NP_201249)	No significant similarity found	n.a.	n.a.	n.a.	n.a.	n.a.	n.a.	n.a.	http://www.ncbi.nlm.nih.gov
Sorghum bicolor	Human FAAH1 (NP_001432)	gi|242046326|ref|XP_002461034.1| hypothetical protein SORBIDRAFT_02g039510 [Sorghum bicolor]	XP_002461034.1	75.5 bits(184)	3e-14	Compositional matrix adjust.	51/167(31%)	79/167(47%)	6/167(3%)	http://www.ncbi.nlm.nih.gov
Sorghum bicolor	Human FAAH1 (NP_001432)	gi|700254990|gb|AIU49115.1| fatty acid amide hydrolase [Sorghum bicolor]	AIU49115.1	75.1 bits(183)	5e-14	Compositional matrix adjust.	57/168(34%)	78/168(46%)	9/168(5%)	http://www.ncbi.nlm.nih.gov
Sorghum bicolor	Human FAAH1 (NP_001432)	gi|242074936|ref|XP_002447404.1| hypothetical protein SORBIDRAFT_06g000410 [Sorghum bicolor]	XP_002447404.1	74.7 bits(182)	9e-14	Compositional matrix adjust.	57/168(34%)	78/168(46%)	9/168(5%)	http://www.ncbi.nlm.nih.gov
Sorghum bicolor	A. thaliana FAAH (AAL09742.1)	gi|242074936|ref|XP_002447404.1| hypothetical protein SORBIDRAFT_06g000410 [Sorghum bicolor]	XP_002447404.1	462 bits(1188)	3e-158	Compositional matrix adjust.	226/356(63%)	284/356(79%)	1/356(0%)	http://www.ncbi.nlm.nih.gov
Sorghum bicolor	A. thaliana FAAH (AAL09742.1)	gi|992163733|gb|EES11732.2| hypothetical protein SORBI_006G002400 [Sorghum bicolor]	EES11732.2	462 bits(1188)	4e-158	Compositional matrix adjust.	226/356(63%)	284/356(79%)	1/356(0%)	http://www.ncbi.nlm.nih.gov
Sorghum bicolor	A. thaliana FAAH (AAL09742.1)	gi|700254990|gb|AIU49115.1| fatty acid amide hydrolase [Sorghum bicolor]	AIU49115.1	429 bits(1104)	9e-147	Compositional matrix adjust.	215/354(61%)	265/354(74%)	38/354(10%)	http://www.ncbi.nlm.nih.gov
Sorghum bicolor	A. thaliana FAAH (NP_201249)	gi|242074936|ref|XP_002447404.1| hypothetical protein SORBIDRAFT_06g000410 [Sorghum bicolor]	XP_002447404.1	751 bits(1938)	0	Compositional matrix adjust.	354/600(59%)	464/600(77%)	1/600(0%)	http://www.ncbi.nlm.nih.gov
Sorghum bicolor	A. thaliana FAAH (NP_201249)	gi|992163733|gb|EES11732.2| hypothetical protein SORBI_006G002400 [Sorghum bicolor]	EES11732.2	750 bits(1937)	0	Compositional matrix adjust.	354/602(59%)	465/602(77%)	1/602(0%)	http://www.ncbi.nlm.nih.gov
Sorghum bicolor	A. thaliana FAAH (NP_201249)	gi|700254990|gb|AIU49115.1| fatty acid amide hydrolase [Sorghum bicolor]	AIU49115.1	666 bits(1718)	0	Compositional matrix adjust.	332/580(57%)	425/580(73%)	64/580(11%)	http://www.ncbi.nlm.nih.gov
Theobroma cacao	Human FAAH1 (NP_001432)	gi|590687796|ref|XP_007042766.1| Amidase [Theobroma cacao]	XP_007042766.1	87.8 bits(216)	6e-18	Compositional matrix adjust.	120/462(26%)	189/462(40%)	90/462(19%)	http://www.ncbi.nlm.nih.gov
Theobroma cacao	Human FAAH1 (NP_001432)	gi|700254925|gb|AIU49083.1| fatty acid amide hydrolase [Theobroma cacao]	AIU49083.1	79.3 bits(194)	2e-15	Compositional matrix adjust.	56/169(33%)	85/169(50%)	9/169(5%)	http://www.ncbi.nlm.nih.gov
Theobroma cacao	A. thaliana FAAH (AAL09742.1)	gi|590687796|ref|XP_007042766.1| Amidase [Theobroma cacao]	XP_007042766.1	564 bits(1453)	0	Compositional matrix adjust.	267/358(75%)	309/358(86%)	1/358(0%)	http://www.ncbi.nlm.nih.gov
Theobroma cacao	A. thaliana FAAH (AAL09742.1)	gi|700254925|gb|AIU49083.1| fatty acid amide hydrolase [Theobroma cacao]	AIU49083.1	494 bits(1273)	2e-172	Compositional matrix adjust.	247/354(70%)	287/354(81%)	38/354(10%)	http://www.ncbi.nlm.nih.gov
Theobroma cacao	A. thaliana FAAH (AAL09742.1)	gi|590709435|ref|XP_007048552.1| Fatty acid amide hydrolase [Theobroma cacao]	XP_007048552.1	308 bits(790)	1e-98	Compositional matrix adjust.	169/356(47%)	238/356(66%)	5/356(1%)	http://www.ncbi.nlm.nih.gov
Theobroma cacao	A. thaliana FAAH (NP_201249)	gi|590687796|ref|XP_007042766.1| Amidase [Theobroma cacao]	XP_007042766.1	905 bits(2339)	0	Compositional matrix adjust.	425/608(70%)	506/608(83%)	1/608(0%)	http://www.ncbi.nlm.nih.gov
Theobroma cacao	A. thaliana FAAH (NP_201249)	gi|700254925|gb|AIU49083.1| fatty acid amide hydrolase [Theobroma cacao]	AIU49083.1	764 bits(1974)	0	Compositional matrix adjust.	385/580(66%)	454/580(78%)	64/580(11%)	http://www.ncbi.nlm.nih.gov
Theobroma cacao	A. thaliana FAAH (NP_201249)	gi|590709435|ref|XP_007048552.1| Fatty acid amide hydrolase [Theobroma cacao]	XP_007048552.1	491 bits(1264)	7e-166	Compositional matrix adjust.	270/604(45%)	381/604(63%)	10/604(1%)	http://www.ncbi.nlm.nih.gov
Zea mays	Human FAAH1 (NP_001432)	gi|700255010|gb|AIU49125.1| fatty acid amide hydrolase [Zea mays]	AIU49125.1	73.6 bits(179)	9e-14	Compositional matrix adjust.	47/137(34%)	69/137(50%)	5/137(3%)	http://www.ncbi.nlm.nih.gov
Zea mays	Human FAAH1 (NP_001432)	gi|413917821|gb|AFW57753.1| hypothetical protein ZEAMMB73_644209 [Zea mays]	AFW57753.1	73.6 bits(179)	1e-16	Compositional matrix adjust.	54/168(32%)	79/168(47%)	9/168(5%)	http://www.ncbi.nlm.nih.gov
Zea mays	Human FAAH1 (NP_001432)	gi|670445444|ref|XP_008663012.1| PREDICTED: LOW QUALITY PROTEIN: fatty acid amide hydrolase [Zea mays]	XP_008663012.1	73.9 bits(180)	3e-16	Compositional matrix adjust.	54/168(32%)	79/168(47%)	9/168(5%)	http://www.ncbi.nlm.nih.gov
Zea mays	A. thaliana FAAH (AAL09742.1)	gi|670445444|ref|XP_008663012.1| PREDICTED: LOW QUALITY PROTEIN: fatty acid amide hydrolase [Zea mays]	XP_008663012.1	470 bits(1209)	2e-163	Compositional matrix adjust.	222/356(62%)	280/356(78%)	1/356(0%)	http://www.ncbi.nlm.nih.gov
Zea mays	A. thaliana FAAH (AAL09742.1)	gi|413916251|gb|AFW56183.1| hypothetical protein ZEAMMB73_989912 [Zea mays]	AFW56183.1	305 bits(781)	7e-102	Compositional matrix adjust.	170/355(48%)	231/355(65%)	8/355(2%)	http://www.ncbi.nlm.nih.gov
Zea mays	A. thaliana FAAH (AAL09742.1)	gi|700255010|gb|AIU49125.1| fatty acid amide hydrolase [Zea mays]	AIU49125.1	184 bits(466)	2e-55	Compositional matrix adjust.	87/122(71%)	99/122(81%)	0/122(0%)	http://www.ncbi.nlm.nih.gov
Zea mays	A. thaliana FAAH (NP_201249)	gi|670445444|ref|XP_008663012.1| PREDICTED: LOW QUALITY PROTEIN: fatty acid amide hydrolase [Zea mays]	XP_008663012.1	716 bits(1847)	0	Compositional matrix adjust.	335/565(59%)	431/565(76%)	1/565(0%)	http://www.ncbi.nlm.nih.gov
Zea mays	A. thaliana FAAH (NP_201249)	gi|413916255|gb|AFW56187.1| hypothetical protein ZEAMMB73_989912 [Zea mays]	AFW56187.1	497 bits(1280)	1e-169	Compositional matrix adjust.	276/606(46%)	387/606(63%)	15/606(2%)	http://www.ncbi.nlm.nih.gov
Zea mays	A. thaliana FAAH (NP_201249)	gi|700255010|gb|AIU49125.1| fatty acid amide hydrolase [Zea mays]	AIU49125.1	385 bits(989)	2e-130	Compositional matrix adjust.	187/309(61%)	230/309(74%)	20/309(6%)	http://www.ncbi.nlm.nih.gov
Picea	Human FAAH1 (NP_001432)	gi|116788242|gb|ABK24804.1| unknown [Picea sitchensis]	ABK24804.1	81.3 bits(199)	1e-16	Compositional matrix adjust.	69/194(36%)	97/194(50%)	9/194(4%)	http://www.ncbi.nlm.nih.gov
Picea	Human FAAH1 (NP_001432)	gi|224285989|gb|ACN40706.1| unknown [Picea sitchensis]	ACN40706.1	69.7 bits(169)	5e-13	Compositional matrix adjust.	50/164(30%)	75/164(45%)	20/164(12%)	http://www.ncbi.nlm.nih.gov
Picea	Human FAAH1 (NP_001432)	gi|116794043|gb|ABK26985.1| unknown [Picea sitchensis]	ABK26985.1	25.8 bits(55)	8.3	Composition-based stats.	18/60(30%)	75/164(45%)	20/164(12%)	http://www.ncbi.nlm.nih.gov
Picea	A. thaliana FAAH (AAL09742.1)	gi|116788242|gb|ABK24804.1| unknown [Picea sitchensis]	ABK24804.1	93.6 bits(231)	2e-21	Compositional matrix adjust.	107/368(29%)	167/368(45%)	36/368(9%)	http://www.ncbi.nlm.nih.gov
Picea	A. thaliana FAAH (AAL09742.1)	gi|224285989|gb|ACN40706.1| unknown [Picea sitchensis]	ACN40706.1	82.4 bits(202)	1e-17	Compositional matrix adjust.	89/355(25%)	143/355(40%)	64/355(18%)	http://www.ncbi.nlm.nih.gov
Picea	A. thaliana FAAH (AAL09742.1)	gi|294460121|gb|ADE75643.1| unknown [Picea sitchensis]	ADE75643.1	62.0 bits(149)	5e-11	Compositional matrix adjust.	89/367(24%)	138/367(37%)	67/367(18%)	http://www.ncbi.nlm.nih.gov
Picea	A. thaliana FAAH (NP_201249)	gi|116788242|gb|ABK24804.1| unknown [Picea sitchensis]	ABK24804.1	137 bits(344)	7e-35	Compositional matrix adjust.	147/512(29%)	237/512(46%)	49/512(9%)	http://www.ncbi.nlm.nih.gov
Picea	A. thaliana FAAH (NP_201249)	gi|224285989|gb|ACN40706.1| unknown [Picea sitchensis]	ACN40706.1	93.2 bits(230)	2e-20	Compositional matrix adjust.	53/144(37%)	74/144(51%)	1/144(0%)	http://www.ncbi.nlm.nih.gov
Picea	A. thaliana FAAH (NP_201249)	gi|294460121|gb|ADE75643.1| unknown [Picea sitchensis]	ADE75643.1	39.3 bits(90)	0.002	Compositional matrix adjust.	18/51(35%)	28/51(54%)	0/51(0%)	http://www.ncbi.nlm.nih.gov
Pinus	Human FAAH1 (NP_001432)	gi|383168979|gb|AFG67611.1| hypothetical protein 0_9749_01 [Pinus taeda]	AFG67611.1	25.0 bits(53)	0.018	Composition-based stats.	22/74(30%)	35/74(47%)	13/74(17%)	http://www.ncbi.nlm.nih.gov
Pinus	Human FAAH1 (NP_001432)	gi|383168969|gb|AFG67606.1| hypothetical protein 0_9749_01, partial [Pinus taeda]	AFG67606.1	25.0 bits(53)	0.021	Composition-based stats.	22/74(30%)	35/74(47%)	13/74(17%)	http://www.ncbi.nlm.nih.gov
Pinus	Human FAAH1 (NP_001432)	gi|376337052|gb|AFB33118.1| hypothetical protein 0_9749_01, partial [Pinus mugo]	AFB33118.1	23.5 bits(49)	0.071	Composition-based stats.	21/74(28%)	35/74(47%)	13/74(17%)	http://www.ncbi.nlm.nih.gov
Pinus	A. thaliana FAAH (AAL09742.1)	No significant similarity found.	n.a.	n.a.	n.a.	n.a.	n.a.	n.a.	n.a.	http://www.ncbi.nlm.nih.gov
Pinus	A. thaliana FAAH (NP_201249)	No significant similarity found.	n.a.	n.a.	n.a.	n.a.	n.a.	n.a.	n.a.	http://www.ncbi.nlm.nih.gov
Selaginella moellendorffii	Human FAAH1 (NP_001432)	gi|302771097|ref|XP_002968967.1| hypothetical protein SELMODRAFT_440512 [Selaginella moellendorffii]	XP_002968967.1	85.5 bits(210)	3e-17	Compositional matrix adjust.	75/245(31%)	121/245(49%)	11/245(4%)	http://www.ncbi.nlm.nih.gov
Selaginella moellendorffii	Human FAAH1 (NP_001432)	gi|302816675|ref|XP_002990016.1| hypothetical protein SELMODRAFT_269599 [Selaginella moellendorffii]	XP_002990016.1	84.3 bits(207)	5e-17	Compositional matrix adjust.	64/183(35%)	96/183(52%)	4/183(2%)	http://www.ncbi.nlm.nih.gov
Selaginella moellendorffii	Human FAAH1 (NP_001432)	gi|302811504|ref|XP_002987441.1| hypothetical protein SELMODRAFT_42040, partial [Selaginella moellendorffii]	XP_002987441.1	81.3 bits(199)	5e-16	Compositional matrix adjust.	45/135(33%)	71/135(52%)	2/135(1%)	http://www.ncbi.nlm.nih.gov
Selaginella moellendorffii	Human FAAH1 (NP_001432)	gi|302814055|ref|XP_002988712.1| hypothetical protein SELMODRAFT_184096 [Selaginella moellendorffii]	XP_002988712.1	77.0 bits(188)	1e-14	Compositional matrix adjust.	125/460(27%)	186/460(40%)	92/460(20%)	http://www.ncbi.nlm.nih.gov
Selaginella moellendorffii	Human FAAH1 (NP_001432)	gi|302809326|ref|XP_002986356.1| hypothetical protein SELMODRAFT_123798 [Selaginella moellendorffii]	XP_002986356.1	76.6 bits(187)	2e-14	Compositional matrix adjust.	126/460(27%)	187/460(40%)	92/460(20%)	http://www.ncbi.nlm.nih.gov
Selaginella moellendorffii	A. thaliana FAAH (AAL09742.1)	gi|302809326|ref|XP_002986356.1| hypothetical protein SELMODRAFT_123798 [Selaginella moellendorffii]	XP_002986356.1	367 bits(943)	2e-123	Compositional matrix adjust.	188/355(53%)	257/355(72%)	7/355(1%)	http://www.ncbi.nlm.nih.gov
Selaginella moellendorffii	A. thaliana FAAH (AAL09742.1)	gi|302814055|ref|XP_002988712.1| hypothetical protein SELMODRAFT_184096 [Selaginella moellendorffii]	XP_002988712.1	364 bits(935)	3e-122	Compositional matrix adjust.	187/355(53%)	256/355(72%)	7/355(1%)	http://www.ncbi.nlm.nih.gov
Selaginella moellendorffii	A. thaliana FAAH (NP_201249)	gi|302809326|ref|XP_002986356.1| hypothetical protein SELMODRAFT_123798 [Selaginella moellendorffii]	XP_002986356.1	575 bits(1481)	0	Compositional matrix adjust.	293/608(48%)	413/608(67%)	7/355(1%)	http://www.ncbi.nlm.nih.gov
Selaginella moellendorffii	A. thaliana FAAH (NP_201249)	gi|302814055|ref|XP_002988712.1| hypothetical protein SELMODRAFT_184096 [Selaginella moellendorffii]	XP_002988712.1	570 bits(1470)	0	Compositional matrix adjust.	292/608(48%)	411/608(67%)	13/608(2%)	http://www.ncbi.nlm.nih.gov
Physcomitrella patens	Human FAAH1 (NP_001432)	gi|168001836|ref|XP_001753620.1| predicted protein [Physcomitrella patens] >gi|162695027|gb|EDQ81372.1| predicted protein [Physcomitrella patens]	XP_001753620.1	84.7 bits(208)	4e-17	Compositional matrix adjust.	74/266(28%)	119/266(44%)	21/266(7%)	http://www.ncbi.nlm.nih.gov
Physcomitrella patens	A. thaliana FAAH (AAL09742.1)	gi|168001836|ref|XP_001753620.1| predicted protein [Physcomitrella patens] >gi|162695027|gb|EDQ81372.1| predicted protein [Physcomitrella patens]	XP_001753620.1	368 bits(945)	4e-124	Compositional matrix adjust.	185/357(52%)	248/357(69%)	5/357(1%)	http://www.ncbi.nlm.nih.gov
Physcomitrella patens	A. thaliana FAAH (NP_201249)	gi|168001836|ref|XP_001753620.1| predicted protein [Physcomitrella patens] >gi|162695027|gb|EDQ81372.1| predicted protein [Physcomitrella patens]	XP_001753620.1	546 bits(1407)	0	Compositional matrix adjust.	278/581(48%)	382/581(65%)	8/581(1%)	http://www.ncbi.nlm.nih.gov
Klebsormidium flaccidum	Human FAAH1 (NP_001432)	gi|971519570|dbj|GAQ78616.1| Amidase family protein [Klebsormidium flaccidum]	GAQ78616.1	81.6 bits(200)	3e-16	Compositional matrix adjust.	124/475(26%)	190/475(40%)	106/475(22%)	http://www.ncbi.nlm.nih.gov
Klebsormidium flaccidum	Human FAAH1 (NP_001432)	gi|971509737|dbj|GAQ88468.1| aspartyl-tRNA(Asn)/glutamyl-tRNA (Gln) amidotransferase subunit A [Klebsormidium flaccidum]	GAQ88468.1	68.6 bits(166)	2e-12	Compositional matrix adjust.	46/134(34%)	60/134(44%)	4/134(2%)	http://www.ncbi.nlm.nih.gov
Klebsormidium flaccidum	Human FAAH1 (NP_001432)	gi|971514584|dbj|GAQ83619.1| Amidase family protein [Klebsormidium flaccidum]	GAQ83619.1	67.4 bits(163)	7e-12	Compositional matrix adjust.	50/170(29%)	84/170(49%)	7/170(4%)	http://www.ncbi.nlm.nih.gov
Klebsormidium flaccidum	A. thaliana FAAH (AAL09742.1)	gi|971519570|dbj|GAQ78616.1| Amidase family protein [Klebsormidium flaccidum]	GAQ78616.1	325 bits(832)	6e-107	Compositional matrix adjust.	166/356(47%)	237/356(66%)	3/356(0%)	http://www.ncbi.nlm.nih.gov
Klebsormidium flaccidum	A. thaliana FAAH (AAL09742.1)	gi|971509737|dbj|GAQ88468.1| aspartyl-tRNA(Asn)/glutamyl-tRNA (Gln) amidotransferase subunit A [Klebsormidium flaccidum]	GAQ88468.1	117 bits(292)	4e-29	Compositional matrix adjust.	109/359(30%)	165/359(45%)	26/359(7%)	http://www.ncbi.nlm.nih.gov
Klebsormidium flaccidum	A. thaliana FAAH (NP_201249)	gi|971519570|dbj|GAQ78616.1| Amidase family protein [Klebsormidium flaccidum]	GAQ78616.1	503 bits(1294)	1e-172	Compositional matrix adjust.	267/602(44%)	385/602(63%)	17/602(2%)	http://www.ncbi.nlm.nih.gov
Klebsormidium flaccidum	A. thaliana FAAH (NP_201249)	gi|971509737|dbj|GAQ88468.1| aspartyl-tRNA(Asn)/glutamyl-tRNA (Gln) amidotransferase subunit A [Klebsormidium flaccidum]	GAQ88468.1	159 bits(401)	4e-42	Compositional matrix adjust.	143/476(30%)	224/476(47%)	36/476(7%)	http://www.ncbi.nlm.nih.gov
Klebsormidium	Human FAAH1 (NP_001432)	gi|971519570|dbj|GAQ78616.1| Amidase family protein [Klebsormidium flaccidum]	GAQ78616.1	81.6 bits(200)	3e-16	Compositional matrix adjust.	124/475(26%)	190/475(40%)	106/475(22%)	http://www.ncbi.nlm.nih.gov
Klebsormidium	Human FAAH1 (NP_001432)	gi|971509737|dbj|GAQ88468.1| aspartyl-tRNA(Asn)/glutamyl-tRNA (Gln) amidotransferase subunit A [Klebsormidium flaccidum]	GAQ88468.1	80.5 bits(197)	5e-16	Compositional matrix adjust.	63/170(37%)	85/170(50%)	4/170(2%)	http://www.ncbi.nlm.nih.gov
Klebsormidium	A. thaliana FAAH (AAL09742.1)	gi|971519570|dbj|GAQ78616.1| Amidase family protein [Klebsormidium flaccidum]	GAQ78616.1	325 bits(832)	7e-107	Compositional matrix adjust.	166/356(47%)	237/356(66%)	3/356(0%)	http://www.ncbi.nlm.nih.gov
Klebsormidium	A. thaliana FAAH (AAL09742.1)	gi|971509737|dbj|GAQ88468.1| aspartyl-tRNA(Asn)/glutamyl-tRNA (Gln) amidotransferase subunit A [Klebsormidium flaccidum]	GAQ88468.1	117 bits(292)	4e-29	Compositional matrix adjust.	109/359(30%)	165/359(45%)	26/359(7%)	http://www.ncbi.nlm.nih.gov
Klebsormidium	A. thaliana FAAH (NP_201249)	gi|971519570|dbj|GAQ78616.1| Amidase family protein [Klebsormidium flaccidum]	GAQ78616.1	503 bits(1294)	1e-172	Compositional matrix adjust.	267/602(44%)	385/602(63%)	17/602(2%)	http://www.ncbi.nlm.nih.gov
Klebsormidium	A. thaliana FAAH (NP_201249)	gi|971509737|dbj|GAQ88468.1| aspartyl-tRNA(Asn)/glutamyl-tRNA (Gln) amidotransferase subunit A [Klebsormidium flaccidum]	GAQ88468.1	159 bits(401)	4e-42	Compositional matrix adjust.	143/476(30%)	224/476(47%)	36/476(7%)	http://www.ncbi.nlm.nih.gov
Marchantia polymorpha	Human FAAH1 (NP_001432)	Mapoly0029s0077.1 [KOG1211] Amidases; [PTHR11895] AMIDASE; [GO:0016884] carbon-nitrogen ligase activity, with glutamine as amido-N-donor; [PTHR11895:SF7] GLUTAMYL-TRNA(GLN) AMIDOTRANSFERASE SUBUNIT A; [PF01425] Amidase, Length = 551	Mapoly0029s0077.1	80.9 bits (198)	1e-15	n.a.	52/180 (28%)	78/180 (43%)	4/180 (2%)	http://marchantia.info/tom/blast/blast.html
Marchantia polymorpha	Human FAAH1 (NP_001432)	Mapoly0080s0043.1 [PTHR11895] AMIDASE; [GO:0016884] carbon-nitrogen ligase activity, with glutamine as amido-N-donor; [KOG1212] Amidases; [PF01425] Amidase, Length = 489	Mapoly0080s0043.1	59.3 bits (142)	4e-09	n.a.	34/118 (28%)	50/118 (42%)	1/118 (0%)	http://marchantia.info/tom/blast/blast.html
Marchantia polymorpha	A. thaliana FAAH (AAL09742.1)	Mapoly0056s0114.1 [KOG1211] Amidases; [PTHR11895] AMIDASE; [GO:0016884]carbon-nitrogen ligase activity, with glutamine as amido-N-donor; [PF01425] Amidase, Length = 606	Mapoly0056s0114.1	296 bits (759)	6e-81	n.a.	148/335 (44%)	209/335 (62%)	3/335 (0%)	http://marchantia.info/tom/blast/blast.html
Marchantia polymorpha	A. thaliana FAAH (AAL09742.1)	Mapoly0001s0333.1 [KOG1211] Amidases; [PTHR11895] AMIDASE; [GO:0016884] carbon-nitrogen ligase activity, with glutamine as amido-N-donor; [PF01425] Amidase, Length = 720	Mapoly0001s0333.1	279 bits (713)	1e-75	n.a.	155/359 (43%)	205/359 (57%)	7/359 (1%)	http://marchantia.info/tom/blast/blast.html
Marchantia polymorpha	A. thaliana FAAH (AAL09742.1)	Mapoly0029s0077.1 [KOG1211] Amidases; [PTHR11895] AMIDASE; [GO:0016884] carbon-nitrogen ligase activity, with glutamine as amido-N-donor; [PTHR11895:SF7] GLUTAMYL-TRNA(GLN) AMIDOTRANSFERASE SUBUNIT A; [PF01425] Amidase, Length = 551	Mapoly0029s0077.1	103 bits (257)	1e-22	n.a.	85/331 (25%)	148/331 (44%)	34/331 (10%)	http://marchantia.info/tom/blast/blast.html
Marchantia polymorpha	A. thaliana FAAH (NP_201249)	Mapoly0056s0114.1 [KOG1211] Amidases; [PTHR11895] AMIDASE; [GO:0016884] carbon-nitrogen ligase activity, with glutamine as amido-N-donor; [PF01425] Amidase, Length = 606	Mapoly0056s0114.1	481 bits (1239)	1e-136	n.a.	250/589 (42%)	351/589 (59%)	5/589 (0%)	http://marchantia.info/tom/blast/blast.html
Marchantia polymorpha	A. thaliana FAAH (NP_201249)	Mapoly0001s0333.1 [KOG1211] Amidases; [PTHR11895] AMIDASE; [GO:0016884] carbon-nitrogen ligase activity, with glutamine as amido-N-donor; [PF01425] Amidase, Length = 720	Mapoly0001s0333.1	469 bits (1206)	1e-132	n.a.	252/612 (41%)	354/612 (57%)	18/612 (2%)	http://marchantia.info/tom/blast/blast.html
Marchantia polymorpha	A. thaliana FAAH (NP_201249)	Mapoly0029s0077.1 [KOG1211] Amidases; [PTHR11895] AMIDASE; [GO:0016884] carbon-nitrogen ligase activity, with glutamine as amido-N-donor; [PTHR11895:SF7] GLUTAMYL-TRNA(GLN) AMIDOTRANSFERASE SUBUNIT A; [PF01425] Amidase, Length = 551	Mapoly0029s0077.1	137 bits (346)	9e-33	n.a.	110/428 (25%)	190/428 (44%)	35/428 (8%)	http://marchantia.info/tom/blast/blast.html
